# Supplementary material for: Water Developments and Canids in Two North American Deserts: A Test of the Indirect Effect of Water Hypothesis
Source: PLoS One. 2013 Jul 2;8(7):e67800. doi: 10.1371/journal.pone.0067800 (PMC3699512; doi:10.1371/journal.pone.0067800)
Supplement: Dataset S1 — All visits to scent stations recorded by infrared-triggered cameras. We defined a visit as all photo captures of a species occurring within 30 min. Data were collected in the Great Basin and Mojave Deserts, USA, 2011 to 2012. (XLSX) [file pone.0067800.s001.xlsx]

## Sheet: Scent Stations
Site	Station	Species	Year	Month	Day	Hour	Minute	Second	Wet/Dry
Great Basin	GB01	KIT_FOX	2012	8	11	5	11	3	Dry
Great Basin	GB02	COYOTE	2012	8	4	0	3	36	Wet
Great Basin	GB03	COYOTE	2012	8	4	23	15	18	Wet
Great Basin	GB04	COYOTE	2012	8	5	0	0	19	Dry
Great Basin	GB05	COYOTE	2012	8	10	0	57	33	Wet
Great Basin	GB05	BADGER	2011	8	23	2	45	12	Wet
Great Basin	GB06	COYOTE	2012	8	11	22	23	5	Wet
Great Basin	GB07	BADGER	2012	8	11	4	40	16	Wet
Great Basin	GB07	COYOTE	2012	8	16	6	37	23	Wet
Great Basin	GB07	KIT_FOX	2012	8	12	6	12	12	Wet
Great Basin	GB07	KIT_FOX	2012	8	12	13	59	18	Wet
Great Basin	GB07	KIT_FOX	2012	8	13	6	20	20	Wet
Great Basin	GB07	KIT_FOX	2012	8	15	6	10	38	Wet
Great Basin	GB07	KIT_FOX	2012	8	12	6	12	11	Wet
Great Basin	GB07	KIT_FOX	2012	8	12	13	59	17	Wet
Great Basin	GB07	KIT_FOX	2012	8	13	6	20	19	Wet
Great Basin	GB07	KIT_FOX	2012	8	15	6	10	37	Wet
Great Basin	GB07	KIT_FOX	2012	8	16	5	56	37	Wet
Great Basin	GB08	KIT_FOX	2012	8	5	3	52	22	Dry
Great Basin	GB08	KIT_FOX	2012	8	5	3	52	21	Dry
Great Basin	GB08	KIT_FOX	2012	8	16	21	42	29	Dry
Great Basin	GB09	COYOTE	2012	8	13	21	24	51	Dry
Great Basin	GB10	KIT_FOX	2012	8	11	23	34	28	Wet
Great Basin	GB10	KIT_FOX	2012	8	11	23	34	26	Wet
Great Basin	GB10	KIT_FOX	2012	8	13	2	39	57	Wet
Great Basin	GB11	COYOTE	2012	8	17	0	9	5	Wet
Great Basin	GB12	COYOTE	2012	8	13	3	38	4	Wet
Great Basin	GB13	COYOTE	2012	8	6	2	10	49	Dry
Great Basin	GB14	COYOTE	2011	8	19	4	5	58	Wet
Great Basin	GB14	COYOTE	2011	8	20	2	38	6	Wet
Great Basin	GB15	COYOTE	2011	8	22	1	58	42	Dry
Great Basin	GB16	BOBCAT	2011	8	18	3	17	45	Wet
Great Basin	GB17	KIT_FOX	2011	8	24	4	29	6	Wet
Mojave	M01	KIT_FOX	2012	7	19	2	21	37	Dry
Mojave	M02	BOBCAT	2012	7	28	4	27	13	Dry
Mojave	M03	KIT_FOX	2012	7	20	21	51	55	Wet
Mojave	M04	COYOTE	2012	7	26	4	44	15	Dry
Mojave	M05	KIT_FOX	2012	7	24	23	23	12	Dry
Mojave	M05	KIT_FOX	2012	7	26	2	2	24	Dry
Mojave	M05	KIT_FOX	2012	7	26	21	28	14	Dry
Mojave	M05	KIT_FOX	2012	7	24	23	23	11	Dry
Mojave	M05	KIT_FOX	2012	7	26	2	2	23	Dry
Mojave	M05	KIT_FOX	2012	7	31	3	18	59	Dry
Mojave	M06	KIT_FOX	2012	7	18	1	21	37	Wet
Mojave	M07	KIT_FOX	2012	7	31	3	30	59	Wet
Mojave	M08	KIT_FOX	2012	7	28	4	43	10	Wet
Mojave	M09	COYOTE	2012	7	25	19	50	29	Wet
Mojave	M09	KIT_FOX	2012	7	24	23	25	25	Wet
Mojave	M10	GRAY_FOX	2012	7	30	2	15	46	Wet
Mojave	M11	KIT_FOX	2012	7	17	21	52	38	Dry
Mojave	M11	KIT_FOX	2012	7	18	2	40	42	Dry
Mojave	M11	KIT_FOX	2012	7	20	22	18	22	Dry
Mojave	M11	KIT_FOX	2012	7	22	1	52	24	Dry
Mojave	M11	KIT_FOX	2012	7	22	22	44	38	Dry
Mojave	M11	KIT_FOX	2012	7	22	23	48	36	Dry
Mojave	M11	KIT_FOX	2012	7	25	3	6	52	Dry
Mojave	M11	KIT_FOX	2012	7	17	21	52	34	Dry
Mojave	M11	KIT_FOX	2012	7	18	2	40	41	Dry
Mojave	M11	KIT_FOX	2012	7	20	22	18	20	Dry
Mojave	M11	KIT_FOX	2012	7	22	1	52	23	Dry
Mojave	M11	KIT_FOX	2012	7	22	22	44	37	Dry
Mojave	M11	KIT_FOX	2012	7	22	23	48	35	Dry
Mojave	M11	KIT_FOX	2012	7	25	3	6	50	Dry
Mojave	M11	KIT_FOX	2012	7	29	2	5	29	Dry
Mojave	M12	KIT_FOX	2012	7	19	1	5	28	Wet
Mojave	M12	KIT_FOX	2012	7	20	23	4	10	Wet
Mojave	M12	KIT_FOX	2012	7	19	1	5	27	Wet
Mojave	M12	KIT_FOX	2012	7	20	23	4	8	Wet
Mojave	M12	KIT_FOX	2012	7	28	1	43	25	Wet
Mojave	M13	COYOTE	2012	7	18	5	17	24	Wet
Mojave	M13	COYOTE	2012	7	24	0	30	20	Wet
Mojave	M13	COYOTE	2012	7	24	0	30	19	Wet
Mojave	M13	COYOTE	2012	7	29	21	19	38	Wet
Mojave	M13	KIT_FOX	2012	7	25	1	21	7	Wet
Mojave	M14	COYOTE	2012	7	18	1	9	8	Wet
Mojave	M14	COYOTE	2012	7	24	8	44	50	Wet
Mojave	M14	COYOTE	2012	7	18	1	9	7	Wet
Mojave	M14	COYOTE	2012	7	24	8	44	49	Wet
Mojave	M14	COYOTE	2012	7	27	5	32	14	Wet
Mojave	M14	KIT_FOX	2012	7	18	4	10	18	Wet
Mojave	M14	KIT_FOX	2012	7	25	0	5	12	Wet
Mojave	M14	KIT_FOX	2012	7	18	4	10	17	Wet
Mojave	M14	KIT_FOX	2012	7	25	0	4	46	Wet
Mojave	M14	KIT_FOX	2012	7	25	4	6	43	Wet
Mojave	M15	KIT_FOX	2012	7	27	1	39	54	Wet
Mojave	M15	KIT_FOX	2012	7	27	1	39	52	Wet
Mojave	M16	KIT_FOX	2012	7	19	19	42	41	Wet
Mojave	M16	KIT_FOX	2012	7	19	19	42	40	Wet
Mojave	M16	KIT_FOX	2012	7	28	21	12	3	Wet
Mojave	M17	KIT_FOX	2012	7	18	0	5	32	Wet
Mojave	M17	KIT_FOX	2012	7	27	1	8	58	Wet
Mojave	M17	KIT_FOX	2012	7	18	0	5	31	Wet
Mojave	M17	KIT_FOX	2012	7	27	1	8	57	Wet
Mojave	M17	KIT_FOX	2012	7	31	3	7	33	Wet
Mojave	M18	KIT_FOX	2012	7	27	4	35	52	Dry
Mojave	M18	KIT_FOX	2012	7	27	4	35	51	Dry
Mojave	M18	KIT_FOX	2012	7	30	22	15	58	Dry
Mojave	M19	KIT_FOX	2012	7	18	0	41	7	Wet
Mojave	M20	KIT_FOX	2012	7	25	23	11	26	Wet
Mojave	M20	KIT_FOX	2012	7	27	0	27	46	Wet
Mojave	M20	KIT_FOX	2012	7	27	2	25	36	Wet
Mojave	M20	KIT_FOX	2012	7	25	23	11	25	Wet
Mojave	M20	KIT_FOX	2012	7	27	0	27	26	Wet
Mojave	M20	KIT_FOX	2012	7	27	2	25	35	Wet
Mojave	M20	KIT_FOX	2012	7	27	23	3	27	Wet
Mojave	M21	KIT_FOX	2012	7	26	23	6	39	Dry
Mojave	M22	COYOTE	2011	8	5	21	45	28	Wet
Mojave	M22	COYOTE	2011	8	1	1	5	38	Wet
Mojave	M23	BADGER	2011	7	29	2	18	52	Dry
Mojave	M24	COYOTE	2011	7	29	3	16	0	Dry
Mojave	M24	KIT_FOX	2011	7	31	21	7	58	Dry
Mojave	M24	KIT_FOX	2011	7	31	6	4	58	Dry
Mojave	M24	KIT_FOX	2011	7	29	1	44	0	Dry
Mojave	M25	KIT_FOX	2011	7	31	21	19	10	Dry
Mojave	M25	KIT_FOX	2011	8	2	0	48	44	Dry
Mojave	M26	COYOTE	2011	8	5	19	52	30	Dry
Mojave	M27	KIT_FOX	2011	7	30	23	48	38	Wet
Mojave	M27	KIT_FOX	2011	8	1	23	10	38	Wet
Mojave	M27	KIT_FOX	2011	8	3	23	0	38	Wet
Mojave	M27	KIT_FOX	2011	7	28	22	53	12	Wet
Mojave	M27	KIT_FOX	2011	8	4	22	22	38	Wet
Mojave	M27	KIT_FOX	2011	8	6	22	45	16	Wet
Mojave	M27	KIT_FOX	2011	7	28	21	26	2	Wet
Mojave	M27	KIT_FOX	2011	8	3	21	18	54	Wet
Mojave	M27	KIT_FOX	2011	8	4	21	44	30	Wet
Mojave	M27	KIT_FOX	2011	8	7	21	38	32	Wet
Mojave	M27	KIT_FOX	2011	8	3	5	32	30	Wet
Mojave	M27	KIT_FOX	2011	8	4	5	54	4	Wet
Mojave	M27	KIT_FOX	2011	8	6	5	5	12	Wet
Mojave	M27	KIT_FOX	2011	8	1	4	12	32	Wet
Mojave	M27	KIT_FOX	2011	8	7	4	12	46	Wet
Mojave	M27	KIT_FOX	2011	8	4	3	32	6	Wet
Mojave	M27	KIT_FOX	2011	7	29	2	36	50	Wet
Mojave	M27	KIT_FOX	2011	8	3	1	51	54	Wet
Mojave	M27	KIT_FOX	2011	8	8	1	15	0	Wet
Mojave	M27	KIT_FOX	2011	8	5	0	57	36	Wet
Mojave	M28	KIT_FOX	2011	7	29	1	33	50	Wet
Mojave	M28	KIT_FOX	2011	8	7	0	16	12	Wet
Mojave	M29	KIT_FOX	2011	7	29	4	54	20	Wet
Mojave	M30	KIT_FOX	2011	8	7	2	51	56	Dry
Mojave	M31	KIT_FOX	2011	8	6	4	22	16	Wet
Mojave	M31	KIT_FOX	2011	8	6	1	43	36	Wet
Mojave	M32	KIT_FOX	2011	8	8	2	1	14	Dry
Mojave	M33	KIT_FOX	2011	8	2	22	1	16	Wet
Mojave	M33	KIT_FOX	2011	8	2	2	19	18	Wet
Mojave	M34	KIT_FOX	2011	7	31	1	10	22	Wet
Mojave	M35	KIT_FOX	2011	7	31	21	39	32	Wet
Mojave	M36	KIT_FOX	2011	8	5	6	19	8	Wet
Mojave	M37	GRAY_FOX	2011	8	1	3	34	19	Wet
Mojave	M38	KIT_FOX	2011	7	31	23	3	38	Wet
Mojave	M38	KIT_FOX	2011	7	29	4	3	0	Wet
Mojave	M38	KIT_FOX	2011	7	28	3	9	0	Wet
Mojave	M39	KIT_FOX	2011	8	7	5	34	18	Wet
Mojave	M40	KIT_FOX	2011	7	28	1	4	20	Wet
