# Supplementary material for: Water Developments and Canids in Two North American Deserts: A Test of the Indirect Effect of Water Hypothesis
Source: PLoS One. 2013 Jul 2;8(7):e67800. doi: 10.1371/journal.pone.0067800 (PMC3699512; doi:10.1371/journal.pone.0067800)
Supplement: Dataset S2 — All visits to water sources recorded by infrared-triggered cameras. We defined a visit as all photo captures of a species occurring within 30 min. Data were collected on coyotes (Canis latrans) and kit foxes (Vulpes macrotis) in the Great Basin and Mojave Deserts, USA, 2011 to 2012. (XLSX) [file pone.0067800.s002.xlsx]

## Sheet: Sheet1
Site	Water Source	Species	Date	Time
Great Basin	GB01	KIT_FOX	2010-08-28	04:57:14
Great Basin	GB01	COYOTE	2011-05-01	04:36:32
Great Basin	GB01	COYOTE	2011-07-03	03:19:02
Great Basin	GB01	COYOTE	2011-07-03	22:49:32
Great Basin	GB01	COYOTE	2011-07-04	10:34:28
Great Basin	GB01	COYOTE	2011-07-05	06:19:44
Great Basin	GB01	COYOTE	2011-07-07	06:34:38
Great Basin	GB01	COYOTE	2011-07-12	06:09:42
Great Basin	GB01	COYOTE	2011-07-13	05:30:50
Great Basin	GB01	COYOTE	2011-08-12	02:51:36
Great Basin	GB01	COYOTE	2011-08-25	02:42:58
Great Basin	GB01	COYOTE	2011-08-30	01:54:00
Great Basin	GB01	COYOTE	2011-09-03	05:31:42
Great Basin	GB01	COYOTE	2011-09-04	01:20:12
Great Basin	GB01	COYOTE	2011-09-06	02:43:44
Great Basin	GB01	COYOTE	2011-09-08	00:53:08
Great Basin	GB01	COYOTE	2011-09-12	19:33:58
Great Basin	GB01	COYOTE	2011-10-10	11:17:06
Great Basin	GB01	COYOTE	2011-10-22	00:59:28
Great Basin	GB01	KIT_FOX	2010-08-28	04:57:14
Great Basin	GB02	COYOTE	2010-08-01	04:15:38
Great Basin	GB02	COYOTE	2010-08-06	21:38:48
Great Basin	GB03	COYOTE	2011-05-15	16:55:30
Great Basin	GB03	COYOTE	2011-05-16	02:37:08
Great Basin	GB03	COYOTE	2011-05-18	14:46:38
Great Basin	GB03	COYOTE	2011-06-18	09:52:30
Great Basin	GB03	COYOTE	2011-06-19	22:50:12
Great Basin	GB03	COYOTE	2011-06-27	20:01:56
Great Basin	GB03	COYOTE	2011-06-27	21:48:28
Great Basin	GB03	COYOTE	2011-06-29	05:26:40
Great Basin	GB03	COYOTE	2011-06-29	10:35:26
Great Basin	GB03	COYOTE	2011-07-01	11:27:02
Great Basin	GB03	COYOTE	2011-07-01	17:52:06
Great Basin	GB03	COYOTE	2011-07-01	21:15:32
Great Basin	GB03	COYOTE	2011-07-02	11:27:54
Great Basin	GB03	COYOTE	2011-07-03	02:15:24
Great Basin	GB03	COYOTE	2011-07-03	09:22:46
Great Basin	GB03	COYOTE	2011-07-04	01:31:02
Great Basin	GB03	COYOTE	2011-07-04	09:53:54
Great Basin	GB03	COYOTE	2011-07-05	08:13:30
Great Basin	GB03	COYOTE	2011-07-05	10:14:40
Great Basin	GB03	COYOTE	2011-07-06	07:41:04
Great Basin	GB03	COYOTE	2011-07-07	02:54:18
Great Basin	GB03	COYOTE	2011-07-07	09:12:22
Great Basin	GB03	COYOTE	2011-07-09	06:03:58
Great Basin	GB03	COYOTE	2011-07-12	01:51:02
Great Basin	GB03	COYOTE	2011-07-14	02:54:28
Great Basin	GB03	COYOTE	2011-07-15	06:08:44
Great Basin	GB03	COYOTE	2011-07-16	04:02:36
Great Basin	GB03	COYOTE	2011-07-17	03:34:16
Great Basin	GB03	COYOTE	2011-07-19	00:05:28
Great Basin	GB03	COYOTE	2011-07-20	03:04:28
Great Basin	GB03	COYOTE	2011-08-01	21:29:16
Great Basin	GB03	COYOTE	2011-08-03	01:41:24
Great Basin	GB03	COYOTE	2011-08-04	00:04:12
Great Basin	GB03	COYOTE	2011-08-04	09:16:20
Great Basin	GB03	COYOTE	2011-08-04	10:08:48
Great Basin	GB03	COYOTE	2011-08-05	21:42:22
Great Basin	GB03	COYOTE	2011-08-06	02:27:36
Great Basin	GB03	COYOTE	2011-08-07	08:55:44
Great Basin	GB03	COYOTE	2011-08-08	22:08:02
Great Basin	GB03	COYOTE	2011-08-10	00:06:10
Great Basin	GB03	COYOTE	2011-08-10	19:52:06
Great Basin	GB03	COYOTE	2011-08-12	10:55:32
Great Basin	GB03	COYOTE	2011-08-13	10:04:30
Great Basin	GB03	COYOTE	2011-08-13	22:47:48
Great Basin	GB03	COYOTE	2011-08-14	19:21:02
Great Basin	GB03	COYOTE	2011-08-15	07:40:38
Great Basin	GB03	COYOTE	2011-08-16	10:35:56
Great Basin	GB03	COYOTE	2011-08-18	10:56:20
Great Basin	GB03	COYOTE	2011-08-19	16:39:30
Great Basin	GB03	COYOTE	2011-08-20	00:11:46
Great Basin	GB03	COYOTE	2011-08-20	07:31:14
Great Basin	GB03	COYOTE	2011-08-21	00:05:14
Great Basin	GB03	COYOTE	2011-08-21	01:23:06
Great Basin	GB03	COYOTE	2011-08-22	00:53:48
Great Basin	GB03	COYOTE	2011-08-23	01:44:16
Great Basin	GB03	COYOTE	2011-08-24	05:17:16
Great Basin	GB03	COYOTE	2011-09-17	12:50:12
Great Basin	GB03	COYOTE	2011-09-18	18:48:12
Great Basin	GB03	COYOTE	2011-09-19	18:30:34
Great Basin	GB03	COYOTE	2011-09-21	20:35:20
Great Basin	GB03	COYOTE	2011-09-21	23:17:06
Great Basin	GB03	COYOTE	2011-09-23	06:24:00
Great Basin	GB03	COYOTE	2011-09-23	18:56:10
Great Basin	GB03	COYOTE	2011-09-25	02:15:30
Great Basin	GB03	COYOTE	2011-09-25	10:30:52
Great Basin	GB03	COYOTE	2011-09-26	19:28:52
Great Basin	GB03	COYOTE	2011-09-26	21:11:44
Great Basin	GB03	COYOTE	2011-09-27	21:58:32
Great Basin	GB03	COYOTE	2011-09-29	10:57:34
Great Basin	GB03	COYOTE	2011-09-30	11:26:46
Great Basin	GB03	COYOTE	2011-10-29	20:57:18
Great Basin	GB04	COYOTE	2010-07-23	02:14:18
Great Basin	GB04	COYOTE	2010-07-24	08:26:38
Great Basin	GB04	COYOTE	2010-07-25	00:10:26
Great Basin	GB04	COYOTE	2010-07-25	08:17:42
Great Basin	GB04	COYOTE	2010-07-26	03:33:50
Great Basin	GB04	COYOTE	2010-07-26	08:56:20
Great Basin	GB04	COYOTE	2010-07-30	22:42:48
Great Basin	GB04	COYOTE	2010-07-31	03:03:08
Great Basin	GB04	COYOTE	2010-08-01	21:32:58
Great Basin	GB04	COYOTE	2010-08-03	01:37:04
Great Basin	GB04	COYOTE	2010-08-03	07:41:48
Great Basin	GB04	COYOTE	2010-08-03	22:52:58
Great Basin	GB04	COYOTE	2010-09-01	16:59:56
Great Basin	GB04	COYOTE	2010-09-02	09:29:20
Great Basin	GB04	COYOTE	2010-09-02	22:23:42
Great Basin	GB04	COYOTE	2010-09-04	00:36:30
Great Basin	GB04	COYOTE	2010-09-04	06:53:28
Great Basin	GB04	COYOTE	2010-09-04	09:44:22
Great Basin	GB04	COYOTE	2010-09-29	06:05:34
Great Basin	GB04	COYOTE	2010-09-29	21:00:48
Great Basin	GB04	COYOTE	2010-09-30	13:08:54
Great Basin	GB04	COYOTE	2010-10-01	00:16:12
Great Basin	GB04	COYOTE	2010-10-01	20:13:30
Great Basin	GB04	COYOTE	2010-10-02	06:49:40
Great Basin	GB04	COYOTE	2010-10-02	09:54:30
Great Basin	GB04	COYOTE	2010-10-02	19:48:56
Great Basin	GB04	COYOTE	2010-10-03	09:57:06
Great Basin	GB04	COYOTE	2010-10-04	04:56:58
Great Basin	GB04	COYOTE	2010-10-04	07:29:44
Great Basin	GB04	COYOTE	2010-10-04	23:30:12
Great Basin	GB04	COYOTE	2010-10-05	14:27:50
Great Basin	GB04	COYOTE	2010-10-06	20:50:54
Great Basin	GB04	COYOTE	2010-10-06	23:00:26
Great Basin	GB04	COYOTE	2010-10-07	16:19:38
Great Basin	GB04	COYOTE	2010-10-08	10:30:42
Great Basin	GB04	COYOTE	2010-10-09	10:31:54
Great Basin	GB04	COYOTE	2011-09-24	23:55:02
Great Basin	GB04	COYOTE	2011-09-25	04:50:54
Great Basin	GB04	COYOTE	2011-09-25	10:27:06
Great Basin	GB04	COYOTE	2011-09-25	16:19:06
Great Basin	GB04	COYOTE	2011-09-25	16:58:54
Great Basin	GB04	COYOTE	2011-09-25	19:26:22
Great Basin	GB04	COYOTE	2011-09-25	21:56:12
Great Basin	GB04	COYOTE	2011-09-26	01:46:56
Great Basin	GB04	COYOTE	2011-09-26	09:28:20
Great Basin	GB04	COYOTE	2011-09-26	11:40:32
Great Basin	GB04	COYOTE	2011-09-26	16:58:34
Great Basin	GB04	COYOTE	2011-09-26	18:13:56
Great Basin	GB04	COYOTE	2011-09-27	08:54:34
Great Basin	GB04	COYOTE	2011-09-27	10:44:24
Great Basin	GB04	COYOTE	2011-09-27	17:54:46
Great Basin	GB04	COYOTE	2011-09-27	21:30:36
Great Basin	GB04	COYOTE	2011-09-28	07:59:34
Great Basin	GB04	COYOTE	2011-09-28	12:30:36
Great Basin	GB04	COYOTE	2011-09-28	19:15:24
Great Basin	GB04	COYOTE	2011-09-29	04:11:58
Great Basin	GB04	COYOTE	2011-09-29	05:38:46
Great Basin	GB04	COYOTE	2011-09-30	07:50:16
Great Basin	GB04	COYOTE	2011-09-30	08:54:10
Great Basin	GB04	COYOTE	2011-09-30	19:56:32
Great Basin	GB04	COYOTE	2011-10-01	02:46:44
Great Basin	GB04	COYOTE	2011-10-01	08:53:50
Great Basin	GB04	COYOTE	2011-10-01	17:35:48
Great Basin	GB04	COYOTE	2011-10-02	16:38:46
Great Basin	GB04	COYOTE	2011-10-02	20:12:50
Great Basin	GB04	COYOTE	2011-10-03	06:02:54
Great Basin	GB04	COYOTE	2011-10-03	08:15:10
Great Basin	GB04	COYOTE	2011-10-04	02:04:08
Great Basin	GB04	COYOTE	2011-10-07	21:49:26
Great Basin	GB04	COYOTE	2011-10-08	19:41:18
Great Basin	GB04	COYOTE	2011-10-09	13:13:12
Great Basin	GB04	COYOTE	2011-10-12	00:54:30
Great Basin	GB04	COYOTE	2011-10-17	00:26:36
Great Basin	GB04	COYOTE	2011-10-17	21:15:00
Great Basin	GB04	COYOTE	2011-10-25	02:07:50
Great Basin	GB04	COYOTE	2011-10-25	23:02:42
Great Basin	GB04	COYOTE	2011-10-26	20:18:38
Great Basin	GB04	COYOTE	2011-10-28	18:26:52
Great Basin	GB04	COYOTE	2011-10-29	09:00:30
Great Basin	GB04	COYOTE	2011-10-30	15:45:44
Great Basin	GB04	COYOTE	2011-10-31	22:56:28
Great Basin	GB05	COYOTE	2012-05-05	05:42:58
Great Basin	GB05	COYOTE	2012-05-09	23:46:12
Great Basin	GB05	COYOTE	2012-05-11	22:45:46
Great Basin	GB05	COYOTE	2012-05-26	04:03:48
Great Basin	GB05	COYOTE	2012-06-02	03:47:20
Great Basin	GB05	COYOTE	2012-06-03	06:37:48
Great Basin	GB05	COYOTE	2012-06-06	22:33:08
Great Basin	GB05	COYOTE	2012-06-10	10:16:48
Great Basin	GB05	COYOTE	2012-07-12	03:17:06
Great Basin	GB05	COYOTE	2012-07-13	05:23:46
Great Basin	GB05	COYOTE	2012-10-03	01:14:40
Great Basin	GB05	COYOTE	2012-10-04	04:22:42
Great Basin	GB05	COYOTE	2012-10-04	21:59:16
Great Basin	GB05	COYOTE	2012-10-06	04:15:28
Great Basin	GB05	COYOTE	2012-10-07	21:05:16
Great Basin	GB05	COYOTE	2012-10-07	22:38:12
Great Basin	GB05	COYOTE	2012-10-08	15:08:42
Great Basin	GB05	COYOTE	2012-10-10	05:47:28
Great Basin	GB05	COYOTE	2012-10-11	21:29:58
Great Basin	GB06	COYOTE	2011-05-18	15:24:08
Great Basin	GB06	COYOTE	2011-06-11	02:12:10
Great Basin	GB06	COYOTE	2011-06-16	17:52:34
Great Basin	GB06	COYOTE	2011-06-17	20:11:08
Great Basin	GB06	COYOTE	2011-06-27	04:53:18
Great Basin	GB06	COYOTE	2011-06-29	00:42:46
Great Basin	GB06	COYOTE	2011-06-29	19:41:58
Great Basin	GB06	COYOTE	2011-07-03	07:04:48
Great Basin	GB06	COYOTE	2011-07-06	06:35:30
Great Basin	GB06	COYOTE	2011-07-08	03:37:32
Great Basin	GB06	COYOTE	2011-09-15	06:59:40
Great Basin	GB06	COYOTE	2011-09-25	06:21:48
Great Basin	GB06	COYOTE	2011-10-05	19:47:22
Great Basin	GB06	COYOTE	2011-10-29	09:49:12
Great Basin	GB06	COYOTE	2012-05-02	11:54:38
Great Basin	GB06	COYOTE	2012-05-02	13:45:22
Great Basin	GB06	COYOTE	2012-05-08	05:27:20
Great Basin	GB06	COYOTE	2012-05-09	18:02:04
Great Basin	GB06	COYOTE	2012-05-10	08:10:00
Great Basin	GB06	COYOTE	2012-05-10	19:11:48
Great Basin	GB06	COYOTE	2012-05-11	13:06:04
Great Basin	GB06	COYOTE	2012-05-11	19:22:58
Great Basin	GB06	COYOTE	2012-05-11	22:49:00
Great Basin	GB06	COYOTE	2012-05-12	14:36:54
Great Basin	GB06	COYOTE	2012-05-12	15:09:18
Great Basin	GB06	COYOTE	2012-05-16	10:12:18
Great Basin	GB06	COYOTE	2012-05-18	23:28:46
Great Basin	GB06	COYOTE	2012-05-20	06:38:46
Great Basin	GB06	COYOTE	2012-05-24	10:29:30
Great Basin	GB06	COYOTE	2012-05-27	23:03:10
Great Basin	GB06	COYOTE	2012-06-04	00:29:10
Great Basin	GB06	COYOTE	2012-06-05	01:07:24
Great Basin	GB06	COYOTE	2012-06-05	02:18:54
Great Basin	GB06	COYOTE	2012-06-11	06:55:42
Great Basin	GB06	COYOTE	2012-06-12	23:43:02
Great Basin	GB06	COYOTE	2012-06-29	02:51:44
Great Basin	GB06	COYOTE	2012-06-29	04:15:10
Great Basin	GB06	COYOTE	2012-06-30	19:09:36
Great Basin	GB06	COYOTE	2012-07-04	22:06:50
Great Basin	GB06	COYOTE	2012-07-09	03:33:22
Great Basin	GB06	COYOTE	2012-07-12	00:40:34
Great Basin	GB06	COYOTE	2012-07-18	02:20:18
Great Basin	GB06	COYOTE	2012-07-19	00:10:52
Great Basin	GB06	COYOTE	2012-07-27	04:22:38
Great Basin	GB06	COYOTE	2012-07-29	20:07:06
Great Basin	GB06	COYOTE	2012-07-31	23:20:08
Great Basin	GB07	COYOTE	2010-06-28	02:33:00
Great Basin	GB07	COYOTE	2010-07-13	02:11:46
Great Basin	GB07	COYOTE	2010-07-19	03:01:10
Great Basin	GB07	COYOTE	2010-08-20	22:10:02
Great Basin	GB07	COYOTE	2011-09-13	21:25:38
Great Basin	GB07	COYOTE	2012-05-17	01:35:22
Great Basin	GB07	COYOTE	2012-06-03	07:50:34
Great Basin	GB07	COYOTE	2012-06-26	21:58:48
Great Basin	GB07	COYOTE	2012-06-27	01:30:22
Great Basin	GB07	COYOTE	2012-08-16	22:01:00
Great Basin	GB07	COYOTE	2012-08-20	00:55:50
Great Basin	GB07	COYOTE	2012-08-25	20:43:32
Great Basin	GB07	COYOTE	2012-09-10	13:16:46
Great Basin	GB07	COYOTE	2012-09-16	11:19:22
Great Basin	GB08	COYOTE	2010-07-17	20:09:06
Great Basin	GB08	COYOTE	2010-07-19	13:55:28
Great Basin	GB09	COYOTE	2012-06-09	14:51:06
Great Basin	GB09	COYOTE	2012-06-09	23:23:04
Great Basin	GB09	COYOTE	2012-06-10	10:27:28
Great Basin	GB09	COYOTE	2012-06-10	16:15:30
Great Basin	GB09	COYOTE	2012-06-11	01:59:04
Great Basin	GB09	COYOTE	2012-06-11	21:19:06
Great Basin	GB09	COYOTE	2012-06-11	23:19:36
Great Basin	GB09	COYOTE	2012-06-30	05:48:58
Great Basin	GB09	COYOTE	2012-06-30	19:01:16
Great Basin	GB09	COYOTE	2012-10-07	18:19:20
Great Basin	GB10	KIT_FOX	2010-07-17	22:35:14
Great Basin	GB10	KIT_FOX	2010-07-18	03:09:22
Great Basin	GB10	COYOTE	2010-07-09	07:21:12
Great Basin	GB10	COYOTE	2010-07-09	14:09:44
Great Basin	GB10	COYOTE	2010-07-16	16:29:12
Great Basin	GB10	COYOTE	2010-08-13	08:14:46
Great Basin	GB10	COYOTE	2010-08-14	23:47:10
Great Basin	GB10	COYOTE	2010-09-19	23:17:42
Great Basin	GB10	COYOTE	2011-06-18	14:06:44
Great Basin	GB10	COYOTE	2011-06-18	15:02:22
Great Basin	GB10	COYOTE	2011-07-17	06:46:00
Great Basin	GB11	COYOTE	2010-07-24	03:07:42
Great Basin	GB11	COYOTE	2010-07-24	06:28:56
Great Basin	GB11	COYOTE	2010-10-19	12:06:22
Great Basin	GB11	COYOTE	2010-10-20	11:18:40
Great Basin	GB11	COYOTE	2011-10-24	07:54:08
Great Basin	GB11	COYOTE	2011-10-29	00:34:24
Great Basin	GB11	COYOTE	2011-10-30	05:08:14
Great Basin	GB11	COYOTE	2011-10-30	09:21:24
Great Basin	GB11	COYOTE	2012-05-01	00:10:48
Great Basin	GB11	COYOTE	2012-05-31	00:08:22
Great Basin	GB11	COYOTE	2012-06-12	21:43:22
Great Basin	GB11	COYOTE	2012-06-29	15:42:42
Great Basin	GB11	COYOTE	2012-07-02	20:34:00
Great Basin	GB11	COYOTE	2012-07-14	01:42:18
Great Basin	GB11	COYOTE	2012-07-19	04:34:40
Great Basin	GB11	COYOTE	2012-07-20	01:12:48
Great Basin	GB11	COYOTE	2012-07-27	04:12:00
Great Basin	GB11	COYOTE	2012-07-29	04:38:04
Great Basin	GB11	COYOTE	2012-07-29	22:49:06
Great Basin	GB11	COYOTE	2012-08-01	14:08:10
Great Basin	GB11	COYOTE	2012-09-23	14:26:08
Great Basin	GB11	COYOTE	2012-09-30	15:34:32
Great Basin	GB11	COYOTE	2012-10-06	22:58:58
Great Basin	GB11	COYOTE	2012-10-11	00:41:32
Great Basin	GB11	COYOTE	2012-10-11	19:17:46
Great Basin	GB12	COYOTE	2010-08-19	22:42:56
Great Basin	GB12	COYOTE	2010-08-24	12:53:16
Great Basin	GB12	COYOTE	2010-10-13	12:02:06
Great Basin	GB12	COYOTE	2010-10-14	11:18:40
Great Basin	GB12	COYOTE	2010-10-14	17:39:22
Great Basin	GB12	COYOTE	2010-10-15	23:06:30
Great Basin	GB12	COYOTE	2010-10-19	10:11:16
Great Basin	GB12	COYOTE	2010-10-19	17:23:14
Great Basin	GB12	COYOTE	2012-05-14	04:41:54
Great Basin	GB12	COYOTE	2012-09-12	22:01:40
Great Basin	GB13	COYOTE	2010-06-25	20:59:00
Great Basin	GB13	COYOTE	2010-07-04	23:39:00
Great Basin	GB13	COYOTE	2010-07-30	09:33:18
Great Basin	GB13	COYOTE	2010-09-30	05:45:06
Great Basin	GB13	COYOTE	2010-10-01	05:22:30
Great Basin	GB13	COYOTE	2011-05-02	01:22:54
Great Basin	GB13	COYOTE	2011-05-12	07:22:20
Great Basin	GB13	COYOTE	2011-05-26	07:57:12
Great Basin	GB13	COYOTE	2011-05-28	05:37:58
Great Basin	GB13	COYOTE	2011-06-03	10:02:10
Great Basin	GB13	COYOTE	2011-07-14	19:30:38
Great Basin	GB13	COYOTE	2011-07-24	09:36:50
Great Basin	GB13	COYOTE	2011-07-24	10:15:38
Great Basin	GB13	COYOTE	2011-07-24	19:35:00
Great Basin	GB13	COYOTE	2011-07-25	12:48:08
Great Basin	GB13	COYOTE	2011-07-25	15:08:12
Great Basin	GB13	COYOTE	2011-07-27	09:36:40
Great Basin	GB13	COYOTE	2011-07-27	10:54:54
Great Basin	GB13	COYOTE	2011-07-27	11:58:40
Great Basin	GB13	COYOTE	2011-07-27	14:24:02
Great Basin	GB13	COYOTE	2011-07-28	10:09:32
Great Basin	GB13	COYOTE	2011-07-28	11:06:12
Great Basin	GB13	COYOTE	2011-07-28	14:21:22
Great Basin	GB13	COYOTE	2011-07-29	11:15:56
Great Basin	GB13	COYOTE	2011-07-30	13:05:30
Great Basin	GB13	COYOTE	2011-07-30	17:45:00
Great Basin	GB13	COYOTE	2011-07-31	10:51:36
Great Basin	GB13	COYOTE	2011-07-31	14:29:26
Great Basin	GB13	COYOTE	2011-07-31	15:20:46
Great Basin	GB13	COYOTE	2011-08-01	12:22:08
Great Basin	GB13	COYOTE	2011-08-01	16:22:00
Great Basin	GB13	COYOTE	2011-08-01	17:08:08
Great Basin	GB13	COYOTE	2011-08-02	12:11:36
Great Basin	GB13	COYOTE	2011-08-02	13:00:28
Great Basin	GB13	COYOTE	2011-08-02	16:25:50
Great Basin	GB13	COYOTE	2011-08-03	09:12:20
Great Basin	GB13	COYOTE	2011-08-03	12:37:36
Great Basin	GB13	COYOTE	2011-08-03	14:16:58
Great Basin	GB13	COYOTE	2011-08-03	16:02:52
Great Basin	GB13	COYOTE	2011-08-04	11:17:14
Great Basin	GB13	COYOTE	2011-08-04	12:19:56
Great Basin	GB13	COYOTE	2011-08-04	14:45:40
Great Basin	GB13	COYOTE	2011-08-04	17:34:52
Great Basin	GB13	COYOTE	2011-08-05	11:45:10
Great Basin	GB13	COYOTE	2011-08-05	12:50:18
Great Basin	GB13	COYOTE	2011-08-05	15:12:46
Great Basin	GB13	COYOTE	2011-08-05	18:36:46
Great Basin	GB13	COYOTE	2011-08-06	09:49:16
Great Basin	GB13	COYOTE	2011-08-06	16:18:04
Great Basin	GB13	COYOTE	2011-08-06	16:56:38
Great Basin	GB13	COYOTE	2011-08-06	19:30:42
Great Basin	GB13	COYOTE	2011-08-07	09:29:44
Great Basin	GB13	COYOTE	2011-08-07	11:30:54
Great Basin	GB13	COYOTE	2011-08-07	12:51:52
Great Basin	GB13	COYOTE	2011-08-07	16:15:44
Great Basin	GB13	COYOTE	2011-08-07	18:31:34
Great Basin	GB13	COYOTE	2011-08-08	06:28:36
Great Basin	GB13	COYOTE	2011-08-08	10:38:56
Great Basin	GB13	COYOTE	2011-08-08	11:35:14
Great Basin	GB13	COYOTE	2011-08-08	12:35:34
Great Basin	GB13	COYOTE	2011-08-08	14:24:20
Great Basin	GB13	COYOTE	2011-08-08	14:59:00
Great Basin	GB13	COYOTE	2011-08-08	16:27:16
Great Basin	GB13	COYOTE	2011-08-08	18:16:42
Great Basin	GB13	COYOTE	2011-08-09	09:46:26
Great Basin	GB13	COYOTE	2011-08-09	13:15:48
Great Basin	GB13	COYOTE	2011-08-09	14:32:32
Great Basin	GB13	COYOTE	2011-08-09	16:43:26
Great Basin	GB13	COYOTE	2011-08-09	17:59:16
Great Basin	GB13	COYOTE	2011-08-09	18:30:06
Great Basin	GB13	COYOTE	2011-08-10	10:59:46
Great Basin	GB13	COYOTE	2011-08-10	12:55:38
Great Basin	GB13	COYOTE	2011-08-10	14:45:28
Great Basin	GB13	COYOTE	2011-08-10	17:46:18
Great Basin	GB13	COYOTE	2011-08-10	19:10:50
Great Basin	GB13	COYOTE	2011-08-11	08:42:56
Great Basin	GB13	COYOTE	2011-08-11	10:18:04
Great Basin	GB13	COYOTE	2011-08-11	11:31:16
Great Basin	GB13	COYOTE	2011-08-11	13:19:02
Great Basin	GB13	COYOTE	2011-08-13	11:02:34
Great Basin	GB13	COYOTE	2011-08-13	18:10:10
Great Basin	GB13	COYOTE	2011-08-16	13:51:22
Great Basin	GB13	COYOTE	2011-08-16	16:34:34
Great Basin	GB13	COYOTE	2011-08-18	09:44:16
Great Basin	GB13	COYOTE	2011-08-20	20:59:44
Great Basin	GB13	COYOTE	2011-08-22	08:46:26
Great Basin	GB13	COYOTE	2011-08-22	13:41:28
Great Basin	GB13	COYOTE	2011-08-25	02:52:34
Great Basin	GB13	COYOTE	2011-08-25	10:40:22
Great Basin	GB13	COYOTE	2011-08-28	17:53:26
Great Basin	GB13	COYOTE	2011-08-29	10:54:00
Great Basin	GB13	COYOTE	2011-08-29	11:36:10
Great Basin	GB13	COYOTE	2011-08-30	07:54:52
Great Basin	GB13	COYOTE	2011-08-30	08:54:46
Great Basin	GB13	COYOTE	2011-08-30	18:19:30
Great Basin	GB13	COYOTE	2011-09-01	00:47:46
Great Basin	GB13	COYOTE	2011-09-01	10:29:06
Great Basin	GB13	COYOTE	2011-09-01	11:23:32
Great Basin	GB13	COYOTE	2011-09-01	18:28:04
Great Basin	GB13	COYOTE	2011-09-02	11:38:32
Great Basin	GB13	COYOTE	2011-09-02	13:21:40
Great Basin	GB13	COYOTE	2011-09-02	16:38:38
Great Basin	GB13	COYOTE	2011-09-02	19:23:48
Great Basin	GB13	COYOTE	2011-09-03	10:16:58
Great Basin	GB13	COYOTE	2011-09-03	18:48:00
Great Basin	GB13	COYOTE	2011-09-03	20:13:52
Great Basin	GB13	COYOTE	2011-09-04	11:43:46
Great Basin	GB13	COYOTE	2011-09-04	18:55:34
Great Basin	GB13	COYOTE	2011-09-05	11:00:48
Great Basin	GB13	COYOTE	2011-09-05	13:46:06
Great Basin	GB13	COYOTE	2011-09-07	13:43:34
Great Basin	GB13	COYOTE	2011-09-08	18:59:44
Great Basin	GB13	COYOTE	2011-09-10	02:02:30
Great Basin	GB13	COYOTE	2011-09-11	12:00:28
Great Basin	GB13	COYOTE	2011-09-13	11:57:56
Great Basin	GB13	COYOTE	2011-09-13	13:39:44
Great Basin	GB13	COYOTE	2011-09-14	13:18:20
Great Basin	GB13	COYOTE	2011-10-06	14:00:52
Great Basin	GB13	COYOTE	2011-10-12	03:05:00
Great Basin	GB13	COYOTE	2011-10-13	13:47:46
Great Basin	GB13	COYOTE	2011-10-13	19:21:32
Great Basin	GB13	COYOTE	2011-10-16	19:42:26
Great Basin	GB13	COYOTE	2011-10-17	16:00:20
Great Basin	GB13	COYOTE	2011-10-18	19:42:12
Great Basin	GB13	COYOTE	2011-10-19	03:38:12
Great Basin	GB13	COYOTE	2011-10-20	15:44:02
Great Basin	GB13	COYOTE	2011-10-20	22:31:54
Great Basin	GB13	COYOTE	2011-10-23	17:54:22
Great Basin	GB13	COYOTE	2011-10-31	20:17:30
Great Basin	GB13	COYOTE	2012-05-02	20:56:04
Great Basin	GB13	COYOTE	2012-05-03	05:30:02
Great Basin	GB13	COYOTE	2012-05-03	08:10:00
Great Basin	GB13	COYOTE	2012-05-03	23:05:38
Great Basin	GB13	COYOTE	2012-05-04	21:50:36
Great Basin	GB13	COYOTE	2012-05-05	17:20:14
Great Basin	GB13	COYOTE	2012-05-06	22:12:18
Great Basin	GB13	COYOTE	2012-05-08	04:34:26
Great Basin	GB13	COYOTE	2012-05-08	22:28:12
Great Basin	GB13	COYOTE	2012-05-09	00:34:20
Great Basin	GB13	COYOTE	2012-05-09	01:26:02
Great Basin	GB13	COYOTE	2012-05-12	15:19:44
Great Basin	GB13	COYOTE	2012-05-13	02:46:06
Great Basin	GB13	COYOTE	2012-05-14	00:32:14
Great Basin	GB13	COYOTE	2012-05-14	03:52:54
Great Basin	GB13	COYOTE	2012-05-16	03:02:06
Great Basin	GB13	COYOTE	2012-05-18	23:34:48
Great Basin	GB13	COYOTE	2012-05-19	09:53:36
Great Basin	GB13	COYOTE	2012-05-23	03:35:36
Great Basin	GB13	COYOTE	2012-05-24	13:29:04
Great Basin	GB13	COYOTE	2012-05-25	03:57:44
Great Basin	GB13	COYOTE	2012-05-26	03:32:34
Great Basin	GB13	COYOTE	2012-05-27	04:49:48
Great Basin	GB13	COYOTE	2012-05-28	09:43:24
Great Basin	GB13	COYOTE	2012-05-30	02:40:48
Great Basin	GB13	COYOTE	2012-05-31	05:39:34
Great Basin	GB13	COYOTE	2012-06-03	02:41:38
Great Basin	GB13	COYOTE	2012-06-04	05:09:54
Great Basin	GB13	COYOTE	2012-06-10	00:09:12
Great Basin	GB13	COYOTE	2012-06-10	20:44:54
Great Basin	GB13	COYOTE	2012-06-11	22:25:14
Great Basin	GB13	COYOTE	2012-06-12	00:04:04
Great Basin	GB13	COYOTE	2012-06-17	23:51:26
Great Basin	GB13	COYOTE	2012-06-21	22:40:12
Great Basin	GB13	COYOTE	2012-06-23	22:46:32
Great Basin	GB13	COYOTE	2012-06-29	08:08:30
Great Basin	GB13	COYOTE	2012-06-30	05:18:04
Great Basin	GB13	COYOTE	2012-06-30	12:07:28
Great Basin	GB13	COYOTE	2012-07-08	07:10:28
Great Basin	GB13	COYOTE	2012-07-09	18:48:26
Great Basin	GB13	COYOTE	2012-07-15	17:05:32
Great Basin	GB13	COYOTE	2012-07-16	04:05:40
Great Basin	GB13	COYOTE	2012-07-18	10:35:56
Great Basin	GB13	COYOTE	2012-07-20	23:58:28
Great Basin	GB13	COYOTE	2012-08-04	23:41:12
Great Basin	GB13	COYOTE	2012-08-10	00:22:28
Great Basin	GB13	COYOTE	2012-08-10	04:09:34
Great Basin	GB13	COYOTE	2012-08-13	01:48:18
Great Basin	GB13	COYOTE	2012-08-14	00:25:06
Great Basin	GB14	COYOTE	2010-07-11	21:16:02
Great Basin	GB14	COYOTE	2010-07-12	01:24:06
Great Basin	GB14	COYOTE	2012-05-08	07:59:34
Great Basin	GB14	COYOTE	2012-06-21	14:21:32
Great Basin	GB14	COYOTE	2012-06-28	17:45:58
Great Basin	GB14	COYOTE	2012-06-30	20:10:34
Great Basin	GB14	COYOTE	2012-07-07	01:33:44
Great Basin	GB14	COYOTE	2012-07-07	22:31:36
Great Basin	GB14	COYOTE	2012-07-08	23:10:18
Great Basin	GB14	COYOTE	2012-07-09	00:58:04
Great Basin	GB14	COYOTE	2012-07-09	03:36:16
Great Basin	GB14	COYOTE	2012-07-10	01:09:34
Great Basin	GB14	COYOTE	2012-07-10	22:34:54
Great Basin	GB14	COYOTE	2012-07-11	03:27:38
Great Basin	GB14	COYOTE	2012-07-11	04:58:06
Great Basin	GB14	COYOTE	2012-07-11	22:34:34
Great Basin	GB14	COYOTE	2012-07-12	14:43:56
Great Basin	GB14	COYOTE	2012-07-12	23:05:46
Great Basin	GB14	COYOTE	2012-07-12	23:42:52
Great Basin	GB14	COYOTE	2012-07-13	01:59:06
Great Basin	GB14	COYOTE	2012-07-13	05:01:14
Great Basin	GB14	COYOTE	2012-07-18	03:08:58
Great Basin	GB14	COYOTE	2012-07-19	00:15:10
Great Basin	GB14	COYOTE	2012-07-20	23:21:18
Great Basin	GB14	COYOTE	2012-07-21	03:16:58
Great Basin	GB14	COYOTE	2012-08-29	05:11:06
Great Basin	GB14	COYOTE	2012-09-04	19:25:06
Great Basin	GB14	COYOTE	2012-10-09	12:58:50
Great Basin	GB15	COYOTE	2010-06-29	10:00:00
Great Basin	GB15	COYOTE	2010-07-17	21:32:38
Great Basin	GB15	COYOTE	2010-08-07	01:49:46
Great Basin	GB15	COYOTE	2010-08-16	06:33:40
Great Basin	GB15	COYOTE	2010-09-22	00:54:14
Great Basin	GB15	COYOTE	2010-10-03	23:42:08
Great Basin	GB15	COYOTE	2011-07-03	04:21:16
Great Basin	GB15	COYOTE	2011-08-25	21:36:08
Great Basin	GB15	COYOTE	2011-08-26	00:09:40
Great Basin	GB15	COYOTE	2011-08-28	00:33:46
Great Basin	GB15	COYOTE	2011-08-31	22:50:36
Great Basin	GB15	COYOTE	2011-09-03	04:27:30
Great Basin	GB15	COYOTE	2011-09-04	22:01:12
Great Basin	GB15	COYOTE	2011-09-04	23:06:32
Great Basin	GB15	COYOTE	2011-09-06	21:35:04
Great Basin	GB15	COYOTE	2011-09-07	23:25:02
Great Basin	GB15	COYOTE	2011-09-08	21:39:52
Great Basin	GB15	COYOTE	2012-06-30	22:11:18
Great Basin	GB15	COYOTE	2012-06-30	22:47:00
Great Basin	GB15	COYOTE	2012-07-16	08:39:48
Great Basin	GB15	COYOTE	2012-09-05	09:49:50
Great Basin	GB16	COYOTE	2010-06-25	21:50:00
Great Basin	GB16	COYOTE	2010-06-29	23:29:00
Great Basin	GB16	COYOTE	2010-07-02	06:17:00
Great Basin	GB16	COYOTE	2010-07-04	21:57:00
Great Basin	GB16	COYOTE	2010-07-09	03:25:54
Great Basin	GB16	COYOTE	2010-07-11	05:26:10
Great Basin	GB16	COYOTE	2010-07-14	00:34:36
Great Basin	GB16	COYOTE	2010-07-15	05:43:58
Great Basin	GB16	COYOTE	2010-07-16	23:02:30
Great Basin	GB16	COYOTE	2010-07-18	07:51:04
Great Basin	GB16	COYOTE	2010-07-26	22:32:30
Great Basin	GB16	COYOTE	2010-10-13	11:08:28
Great Basin	GB16	COYOTE	2010-10-14	21:49:00
Great Basin	GB16	COYOTE	2010-10-14	23:51:48
Great Basin	GB16	COYOTE	2010-10-15	21:32:50
Great Basin	GB16	COYOTE	2010-10-17	01:19:22
Great Basin	GB16	COYOTE	2010-10-17	03:00:18
Great Basin	GB16	COYOTE	2010-10-18	18:13:18
Great Basin	GB16	COYOTE	2010-10-19	20:11:28
Great Basin	GB16	COYOTE	2010-10-20	19:38:40
Great Basin	GB16	COYOTE	2010-10-21	02:16:44
Great Basin	GB16	COYOTE	2010-10-21	04:51:30
Great Basin	GB16	COYOTE	2010-10-22	18:50:46
Great Basin	GB16	COYOTE	2010-10-31	10:53:36
Great Basin	GB16	COYOTE	2011-06-11	07:42:16
Great Basin	GB16	COYOTE	2011-07-14	12:42:30
Great Basin	GB16	COYOTE	2011-07-14	23:30:56
Great Basin	GB16	COYOTE	2011-07-15	02:50:26
Great Basin	GB16	COYOTE	2011-07-15	10:57:28
Great Basin	GB16	COYOTE	2011-07-15	11:34:52
Great Basin	GB16	COYOTE	2011-07-15	22:21:00
Great Basin	GB16	COYOTE	2011-07-16	04:17:46
Great Basin	GB16	COYOTE	2011-07-16	05:05:30
Great Basin	GB16	COYOTE	2011-07-16	06:04:54
Great Basin	GB16	COYOTE	2011-07-17	02:18:18
Great Basin	GB16	COYOTE	2011-07-17	06:44:26
Great Basin	GB16	COYOTE	2011-07-17	10:31:42
Great Basin	GB16	COYOTE	2011-07-18	02:39:12
Great Basin	GB16	COYOTE	2011-07-18	06:02:38
Great Basin	GB16	COYOTE	2011-07-19	07:27:48
Great Basin	GB16	COYOTE	2011-07-19	08:03:38
Great Basin	GB16	COYOTE	2011-07-19	08:58:20
Great Basin	GB16	COYOTE	2011-07-19	20:45:58
Great Basin	GB16	COYOTE	2011-07-20	05:20:36
Great Basin	GB16	COYOTE	2011-07-20	09:21:34
Great Basin	GB16	COYOTE	2011-07-21	00:22:56
Great Basin	GB16	COYOTE	2011-07-21	00:58:20
Great Basin	GB16	COYOTE	2011-07-21	11:48:24
Great Basin	GB16	COYOTE	2011-07-22	06:12:08
Great Basin	GB16	COYOTE	2011-07-23	08:42:48
Great Basin	GB16	COYOTE	2011-07-24	08:15:14
Great Basin	GB16	COYOTE	2011-07-24	09:38:38
Great Basin	GB16	COYOTE	2011-07-24	22:41:52
Great Basin	GB16	COYOTE	2011-07-25	06:08:44
Great Basin	GB16	COYOTE	2011-07-25	08:01:46
Great Basin	GB16	COYOTE	2011-07-25	09:03:22
Great Basin	GB16	COYOTE	2011-07-25	19:15:20
Great Basin	GB16	COYOTE	2011-07-28	01:49:56
Great Basin	GB16	COYOTE	2011-07-28	02:45:42
Great Basin	GB16	COYOTE	2011-07-28	07:40:34
Great Basin	GB16	COYOTE	2011-07-29	02:14:34
Great Basin	GB16	COYOTE	2011-07-29	04:13:44
Great Basin	GB16	COYOTE	2011-07-29	22:45:26
Great Basin	GB16	COYOTE	2011-07-30	02:01:58
Great Basin	GB16	COYOTE	2011-07-30	06:32:02
Great Basin	GB16	COYOTE	2011-07-30	22:44:32
Great Basin	GB16	COYOTE	2011-07-31	05:11:12
Great Basin	GB16	COYOTE	2011-07-31	06:23:44
Great Basin	GB16	COYOTE	2011-07-31	07:00:54
Great Basin	GB16	COYOTE	2011-08-02	07:52:24
Great Basin	GB16	COYOTE	2011-08-02	12:54:58
Great Basin	GB16	COYOTE	2011-08-02	23:22:04
Great Basin	GB16	COYOTE	2011-08-03	02:54:00
Great Basin	GB16	COYOTE	2011-08-03	03:38:24
Great Basin	GB16	COYOTE	2011-08-03	11:18:00
Great Basin	GB16	COYOTE	2011-08-04	00:31:28
Great Basin	GB16	COYOTE	2011-08-04	21:44:34
Great Basin	GB16	COYOTE	2011-08-05	04:29:50
Great Basin	GB16	COYOTE	2011-08-05	06:40:42
Great Basin	GB16	COYOTE	2011-08-06	02:36:40
Great Basin	GB16	COYOTE	2011-08-06	04:51:00
Great Basin	GB16	COYOTE	2011-08-06	06:47:38
Great Basin	GB16	COYOTE	2011-08-06	08:17:14
Great Basin	GB16	COYOTE	2011-08-06	21:01:52
Great Basin	GB16	COYOTE	2011-08-06	23:37:40
Great Basin	GB16	COYOTE	2011-08-07	08:47:14
Great Basin	GB16	COYOTE	2011-08-07	23:54:34
Great Basin	GB16	COYOTE	2011-08-08	19:58:00
Great Basin	GB16	COYOTE	2011-08-08	22:57:48
Great Basin	GB16	COYOTE	2011-08-09	02:14:48
Great Basin	GB16	COYOTE	2011-08-09	05:25:46
Great Basin	GB16	COYOTE	2011-08-09	07:48:52
Great Basin	GB16	COYOTE	2011-08-09	22:22:58
Great Basin	GB16	COYOTE	2011-08-10	10:41:12
Great Basin	GB16	COYOTE	2011-08-10	23:42:52
Great Basin	GB16	COYOTE	2011-08-11	04:37:42
Great Basin	GB16	COYOTE	2011-08-11	08:49:20
Great Basin	GB16	COYOTE	2011-08-12	06:18:10
Great Basin	GB16	COYOTE	2011-08-12	10:02:32
Great Basin	GB16	COYOTE	2011-08-13	04:44:10
Great Basin	GB16	COYOTE	2011-08-13	06:42:54
Great Basin	GB16	COYOTE	2011-08-13	08:40:10
Great Basin	GB16	COYOTE	2011-08-13	11:22:32
Great Basin	GB16	COYOTE	2011-08-13	13:18:56
Great Basin	GB16	COYOTE	2011-08-13	23:01:50
Great Basin	GB16	COYOTE	2011-08-14	02:09:40
Great Basin	GB16	COYOTE	2011-08-14	07:02:58
Great Basin	GB16	COYOTE	2011-08-14	08:13:22
Great Basin	GB16	COYOTE	2011-08-14	09:19:38
Great Basin	GB16	COYOTE	2011-08-14	19:35:52
Great Basin	GB16	COYOTE	2011-08-15	05:25:42
Great Basin	GB16	COYOTE	2011-08-16	05:51:34
Great Basin	GB16	COYOTE	2011-08-16	07:21:22
Great Basin	GB16	COYOTE	2011-08-16	08:26:34
Great Basin	GB16	COYOTE	2011-08-17	05:54:14
Great Basin	GB16	COYOTE	2011-08-17	20:51:56
Great Basin	GB16	COYOTE	2011-08-18	10:09:58
Great Basin	GB16	COYOTE	2011-08-18	14:09:50
Great Basin	GB16	COYOTE	2011-08-19	02:01:50
Great Basin	GB16	COYOTE	2011-08-19	04:43:30
Great Basin	GB16	COYOTE	2011-08-20	03:07:26
Great Basin	GB16	COYOTE	2011-08-20	05:11:34
Great Basin	GB16	COYOTE	2011-08-20	06:33:56
Great Basin	GB16	COYOTE	2011-08-20	10:39:04
Great Basin	GB16	COYOTE	2011-08-21	04:26:38
Great Basin	GB16	COYOTE	2011-08-21	07:48:42
Great Basin	GB16	COYOTE	2011-08-21	09:34:26
Great Basin	GB16	COYOTE	2011-08-21	12:53:18
Great Basin	GB16	COYOTE	2011-08-21	22:08:46
Great Basin	GB16	COYOTE	2011-08-22	03:10:54
Great Basin	GB16	COYOTE	2011-08-22	05:39:30
Great Basin	GB16	COYOTE	2011-08-22	09:44:56
Great Basin	GB16	COYOTE	2011-08-22	22:06:44
Great Basin	GB16	COYOTE	2011-08-22	23:36:18
Great Basin	GB16	COYOTE	2011-08-23	03:39:10
Great Basin	GB16	COYOTE	2011-08-23	07:08:04
Great Basin	GB16	COYOTE	2011-08-24	04:23:40
Great Basin	GB16	COYOTE	2011-08-24	21:58:56
Great Basin	GB16	COYOTE	2011-08-24	23:30:32
Great Basin	GB16	COYOTE	2011-08-25	01:30:28
Great Basin	GB16	COYOTE	2011-08-25	02:02:18
Great Basin	GB16	COYOTE	2011-08-25	03:04:50
Great Basin	GB16	COYOTE	2011-08-25	14:31:38
Great Basin	GB16	COYOTE	2011-08-25	21:26:02
Great Basin	GB16	COYOTE	2011-08-26	06:17:14
Great Basin	GB16	COYOTE	2011-08-27	01:29:22
Great Basin	GB16	COYOTE	2011-08-27	03:55:58
Great Basin	GB16	COYOTE	2011-08-27	06:11:42
Great Basin	GB16	COYOTE	2011-08-27	08:51:38
Great Basin	GB16	COYOTE	2011-08-28	00:42:40
Great Basin	GB16	COYOTE	2011-08-28	02:26:44
Great Basin	GB16	COYOTE	2011-08-29	01:02:40
Great Basin	GB16	COYOTE	2011-08-29	05:12:46
Great Basin	GB16	COYOTE	2011-08-30	03:27:56
Great Basin	GB16	COYOTE	2011-08-30	07:59:44
Great Basin	GB16	COYOTE	2011-08-30	17:23:50
Great Basin	GB16	COYOTE	2011-08-30	19:29:06
Great Basin	GB16	COYOTE	2011-08-30	20:07:42
Great Basin	GB16	COYOTE	2011-08-30	21:31:02
Great Basin	GB16	COYOTE	2011-08-31	00:45:34
Great Basin	GB16	COYOTE	2011-08-31	08:15:38
Great Basin	GB16	COYOTE	2011-08-31	10:34:54
Great Basin	GB16	COYOTE	2011-08-31	22:54:16
Great Basin	GB16	COYOTE	2011-09-01	01:27:06
Great Basin	GB16	COYOTE	2011-09-01	07:03:18
Great Basin	GB16	COYOTE	2011-09-02	02:21:40
Great Basin	GB16	COYOTE	2011-09-02	14:29:28
Great Basin	GB16	COYOTE	2011-09-02	22:14:26
Great Basin	GB16	COYOTE	2011-09-03	00:55:52
Great Basin	GB16	COYOTE	2011-09-03	05:04:20
Great Basin	GB16	COYOTE	2011-09-03	08:42:24
Great Basin	GB16	COYOTE	2011-09-04	02:06:38
Great Basin	GB16	COYOTE	2011-09-04	04:24:14
Great Basin	GB16	COYOTE	2011-09-04	05:11:32
Great Basin	GB16	COYOTE	2011-09-05	00:03:58
Great Basin	GB16	COYOTE	2011-09-05	16:17:38
Great Basin	GB16	COYOTE	2011-09-06	03:14:36
Great Basin	GB16	COYOTE	2011-09-06	04:26:44
Great Basin	GB16	COYOTE	2011-09-07	01:21:50
Great Basin	GB16	COYOTE	2011-09-07	04:09:20
Great Basin	GB16	COYOTE	2011-09-07	05:38:44
Great Basin	GB16	COYOTE	2011-09-08	04:58:18
Great Basin	GB16	COYOTE	2011-09-08	22:32:46
Great Basin	GB16	COYOTE	2011-09-09	06:00:04
Great Basin	GB16	COYOTE	2011-09-09	08:56:02
Great Basin	GB16	COYOTE	2011-09-09	10:54:24
Great Basin	GB16	COYOTE	2011-09-12	01:54:38
Great Basin	GB16	COYOTE	2011-09-12	02:54:18
Great Basin	GB16	COYOTE	2011-09-13	03:33:16
Great Basin	GB16	COYOTE	2011-09-13	22:23:58
Great Basin	GB16	COYOTE	2011-09-13	23:47:38
Great Basin	GB16	COYOTE	2011-09-14	02:58:34
Great Basin	GB16	COYOTE	2011-09-14	04:10:58
Great Basin	GB16	COYOTE	2011-09-14	13:11:40
Great Basin	GB16	COYOTE	2011-09-14	14:16:16
Great Basin	GB16	COYOTE	2011-10-06	19:38:54
Great Basin	GB16	COYOTE	2011-10-14	04:14:14
Great Basin	GB16	COYOTE	2011-10-15	19:55:10
Great Basin	GB16	COYOTE	2011-10-19	00:15:10
Great Basin	GB16	COYOTE	2011-10-19	10:00:54
Great Basin	GB16	COYOTE	2011-10-23	00:34:38
Great Basin	GB16	COYOTE	2011-10-25	13:03:20
Great Basin	GB16	COYOTE	2011-10-27	03:14:44
Great Basin	GB16	COYOTE	2011-10-27	16:42:54
Great Basin	GB16	COYOTE	2011-10-27	21:17:04
Great Basin	GB16	COYOTE	2011-10-29	00:10:14
Great Basin	GB16	COYOTE	2011-10-30	04:21:30
Great Basin	GB16	COYOTE	2011-10-30	21:23:24
Great Basin	GB16	COYOTE	2011-10-31	18:03:06
Great Basin	GB17	COYOTE	2011-09-09	01:29:24
Great Basin	GB17	COYOTE	2012-05-01	00:00:20
Great Basin	GB17	COYOTE	2012-05-02	04:06:04
Great Basin	GB17	COYOTE	2012-05-06	03:58:04
Great Basin	GB17	COYOTE	2012-05-06	05:33:32
Great Basin	GB17	COYOTE	2012-05-08	00:48:10
Great Basin	GB17	COYOTE	2012-05-09	00:26:18
Great Basin	GB17	COYOTE	2012-05-09	23:36:08
Great Basin	GB17	COYOTE	2012-05-10	22:37:02
Great Basin	GB17	COYOTE	2012-05-12	02:18:04
Great Basin	GB17	COYOTE	2012-05-12	23:56:32
Great Basin	GB17	COYOTE	2012-05-15	23:19:50
Great Basin	GB17	COYOTE	2012-05-17	00:16:40
Great Basin	GB17	COYOTE	2012-05-17	23:19:20
Great Basin	GB17	COYOTE	2012-05-24	23:33:10
Great Basin	GB17	COYOTE	2012-05-25	04:35:22
Great Basin	GB17	COYOTE	2012-05-26	01:19:24
Great Basin	GB17	COYOTE	2012-05-31	04:14:14
Great Basin	GB17	COYOTE	2012-06-02	02:07:04
Great Basin	GB17	COYOTE	2012-06-02	21:23:10
Great Basin	GB17	COYOTE	2012-06-03	07:41:20
Great Basin	GB17	COYOTE	2012-06-05	00:44:42
Great Basin	GB17	COYOTE	2012-06-05	21:51:52
Great Basin	GB17	COYOTE	2012-06-07	00:48:32
Great Basin	GB17	COYOTE	2012-06-07	18:50:00
Great Basin	GB17	COYOTE	2012-06-29	02:40:44
Great Basin	GB17	COYOTE	2012-06-29	03:28:32
Great Basin	GB17	COYOTE	2012-07-01	01:41:52
Great Basin	GB17	COYOTE	2012-07-01	22:33:54
Great Basin	GB17	COYOTE	2012-07-03	05:32:30
Great Basin	GB17	COYOTE	2012-07-04	23:13:08
Great Basin	GB17	COYOTE	2012-07-11	22:48:56
Great Basin	GB17	COYOTE	2012-07-12	23:44:16
Great Basin	GB17	COYOTE	2012-07-15	02:33:56
Great Basin	GB17	COYOTE	2012-07-18	23:04:58
Great Basin	GB17	COYOTE	2012-07-20	01:47:34
Great Basin	GB17	COYOTE	2012-07-21	01:37:08
Great Basin	GB17	COYOTE	2012-07-22	00:53:12
Great Basin	GB17	COYOTE	2012-07-29	22:29:48
Great Basin	GB17	COYOTE	2012-07-30	23:25:36
Great Basin	GB17	COYOTE	2012-08-02	03:45:46
Great Basin	GB17	COYOTE	2012-08-02	06:25:28
Great Basin	GB17	COYOTE	2012-08-04	23:29:36
Great Basin	GB17	COYOTE	2012-08-08	00:26:02
Great Basin	GB17	COYOTE	2012-08-09	00:14:42
Great Basin	GB17	COYOTE	2012-08-10	05:42:40
Great Basin	GB17	COYOTE	2012-08-20	00:56:56
Great Basin	GB17	COYOTE	2012-08-22	23:34:24
Great Basin	GB17	COYOTE	2012-08-27	01:50:12
Great Basin	GB17	COYOTE	2012-09-10	03:37:08
Great Basin	GB17	COYOTE	2012-09-11	01:42:16
Great Basin	GB17	COYOTE	2012-09-13	07:23:18
Great Basin	GB17	COYOTE	2012-09-17	21:12:58
Great Basin	GB17	COYOTE	2012-09-19	04:35:54
Great Basin	GB17	COYOTE	2012-09-23	04:05:36
Great Basin	GB18	COYOTE	2010-07-23	21:41:08
Great Basin	GB18	COYOTE	2010-07-24	00:14:18
Great Basin	GB18	COYOTE	2010-08-20	01:40:58
Great Basin	GB18	COYOTE	2010-08-20	15:07:04
Great Basin	GB18	COYOTE	2010-08-24	15:20:56
Great Basin	GB18	COYOTE	2010-08-25	05:33:36
Great Basin	GB18	COYOTE	2010-08-29	00:38:24
Great Basin	GB18	COYOTE	2010-09-01	21:19:48
Great Basin	GB18	COYOTE	2010-09-03	03:01:36
Great Basin	GB18	COYOTE	2010-09-04	03:10:12
Great Basin	GB18	COYOTE	2010-09-06	02:46:26
Great Basin	GB18	COYOTE	2010-09-11	03:18:04
Great Basin	GB18	COYOTE	2010-09-13	03:06:24
Great Basin	GB18	COYOTE	2011-06-30	13:14:26
Great Basin	GB18	COYOTE	2011-07-06	08:11:40
Great Basin	GB18	COYOTE	2011-07-08	13:46:14
Great Basin	GB18	COYOTE	2011-07-09	06:12:56
Great Basin	GB18	COYOTE	2011-07-10	09:47:16
Great Basin	GB18	COYOTE	2011-07-11	15:59:38
Great Basin	GB18	COYOTE	2011-07-13	03:48:08
Great Basin	GB18	COYOTE	2011-07-13	09:17:28
Great Basin	GB18	COYOTE	2011-07-14	09:58:42
Great Basin	GB18	COYOTE	2011-07-17	03:24:04
Great Basin	GB18	COYOTE	2011-07-21	09:59:32
Great Basin	GB18	COYOTE	2011-07-22	06:49:52
Great Basin	GB18	COYOTE	2011-07-24	04:42:58
Great Basin	GB18	COYOTE	2011-07-26	00:09:32
Great Basin	GB18	COYOTE	2011-07-26	09:21:48
Great Basin	GB18	COYOTE	2011-07-28	06:44:20
Great Basin	GB18	COYOTE	2011-07-28	22:21:36
Great Basin	GB18	COYOTE	2011-07-30	03:18:58
Great Basin	GB18	COYOTE	2011-08-05	11:42:08
Great Basin	GB18	COYOTE	2011-08-09	10:40:44
Great Basin	GB18	COYOTE	2011-08-13	10:32:46
Great Basin	GB18	COYOTE	2011-08-14	07:46:20
Great Basin	GB18	COYOTE	2011-08-17	09:35:36
Great Basin	GB18	COYOTE	2011-08-17	23:03:56
Great Basin	GB18	COYOTE	2011-08-21	03:07:26
Great Basin	GB18	COYOTE	2011-08-23	06:29:34
Great Basin	GB18	COYOTE	2011-08-23	22:41:34
Great Basin	GB18	COYOTE	2011-08-27	01:10:40
Great Basin	GB18	COYOTE	2011-08-27	07:38:00
Great Basin	GB18	COYOTE	2011-08-28	06:56:20
Great Basin	GB18	COYOTE	2011-08-29	13:06:12
Great Basin	GB18	COYOTE	2011-08-30	04:11:18
Great Basin	GB18	COYOTE	2011-09-03	23:20:10
Great Basin	GB18	COYOTE	2011-09-21	03:05:40
Great Basin	GB18	COYOTE	2011-09-21	07:58:44
Great Basin	GB18	COYOTE	2011-09-27	02:36:36
Great Basin	GB18	COYOTE	2011-09-27	06:32:28
Great Basin	GB18	COYOTE	2011-10-01	05:00:06
Great Basin	GB18	COYOTE	2011-10-14	06:30:32
Great Basin	GB18	COYOTE	2011-10-22	01:25:40
Great Basin	GB18	COYOTE	2011-10-28	01:38:00
Great Basin	GB18	COYOTE	2011-10-31	03:00:06
Great Basin	GB18	COYOTE	2012-05-12	03:41:00
Great Basin	GB18	COYOTE	2012-05-16	06:05:08
Great Basin	GB18	COYOTE	2012-05-29	05:15:32
Great Basin	GB19	COYOTE	2011-05-17	00:23:10
Great Basin	GB19	COYOTE	2011-06-15	05:02:36
Great Basin	GB19	COYOTE	2011-06-18	09:10:00
Great Basin	GB19	COYOTE	2011-06-23	02:34:18
Great Basin	GB19	COYOTE	2011-06-27	04:42:48
Great Basin	GB19	COYOTE	2011-07-03	08:12:48
Great Basin	GB19	COYOTE	2011-07-04	05:57:30
Great Basin	GB19	COYOTE	2012-06-11	22:50:06
Great Basin	GB19	COYOTE	2012-06-24	19:23:50
Great Basin	GB19	COYOTE	2012-07-08	00:19:56
Great Basin	GB19	COYOTE	2012-07-29	03:29:38
Great Basin	GB19	COYOTE	2012-08-05	02:07:32
Great Basin	GB19	COYOTE	2012-08-31	00:35:48
Mojave	M01	COYOTE	2010-07-31	21:35:00
Mojave	M01	COYOTE	2012-07-13	04:28:20
Mojave	M01	COYOTE	2012-07-14	11:02:38
Mojave	M01	COYOTE	2012-07-16	09:25:06
Mojave	M01	COYOTE	2012-07-20	23:12:04
Mojave	M01	COYOTE	2012-07-29	03:17:56
Mojave	M01	COYOTE	2012-07-30	01:47:28
Mojave	M01	COYOTE	2012-08-01	03:11:28
Mojave	M01	COYOTE	2012-08-01	09:24:04
Mojave	M01	COYOTE	2012-08-13	05:54:14
Mojave	M02	COYOTE	2010-06-22	20:38:54
Mojave	M02	COYOTE	2010-06-23	02:36:16
Mojave	M02	COYOTE	2010-06-23	04:41:58
Mojave	M02	COYOTE	2010-06-26	08:28:02
Mojave	M02	COYOTE	2010-06-27	21:09:12
Mojave	M02	COYOTE	2010-06-28	20:09:46
Mojave	M02	COYOTE	2010-06-30	16:07:58
Mojave	M02	COYOTE	2010-07-01	01:25:44
Mojave	M02	COYOTE	2010-07-01	02:19:10
Mojave	M02	COYOTE	2010-07-03	00:49:14
Mojave	M02	COYOTE	2010-07-03	03:52:56
Mojave	M02	COYOTE	2010-07-04	09:51:02
Mojave	M02	COYOTE	2010-07-04	10:34:22
Mojave	M02	COYOTE	2010-07-06	01:54:46
Mojave	M02	COYOTE	2010-07-08	18:16:16
Mojave	M02	COYOTE	2011-05-25	05:15:00
Mojave	M02	COYOTE	2011-06-02	03:00:00
Mojave	M02	COYOTE	2011-08-16	05:21:00
Mojave	M02	KIT_FOX	2011-09-22	01:46:00
Mojave	M02	KIT_FOX	2011-09-23	01:17:00
Mojave	M02	KIT_FOX	2011-09-23	22:47:00
Mojave	M02	KIT_FOX	2011-09-24	04:38:00
Mojave	M02	KIT_FOX	2011-09-24	06:06:00
Mojave	M02	KIT_FOX	2011-09-24	20:30:00
Mojave	M02	KIT_FOX	2011-09-25	01:39:00
Mojave	M02	KIT_FOX	2011-09-25	06:27:00
Mojave	M02	KIT_FOX	2011-09-25	22:37:00
Mojave	M02	KIT_FOX	2011-09-26	23:05:00
Mojave	M02	KIT_FOX	2011-09-29	20:02:00
Mojave	M02	KIT_FOX	2011-09-30	04:58:00
Mojave	M02	KIT_FOX	2011-09-30	21:33:00
Mojave	M02	KIT_FOX	2011-10-02	00:27:00
Mojave	M02	KIT_FOX	2011-10-02	06:55:00
Mojave	M02	KIT_FOX	2011-10-03	04:40:00
Mojave	M02	KIT_FOX	2011-10-11	04:22:00
Mojave	M02	KIT_FOX	2011-10-11	05:59:00
Mojave	M02	KIT_FOX	2011-10-13	21:17:00
Mojave	M02	KIT_FOX	2011-10-14	06:18:00
Mojave	M02	KIT_FOX	2011-10-16	20:25:00
Mojave	M02	KIT_FOX	2011-10-18	04:48:00
Mojave	M02	KIT_FOX	2011-10-19	21:32:00
Mojave	M02	KIT_FOX	2011-10-21	05:38:00
Mojave	M02	COYOTE	2011-10-23	23:39:00
Mojave	M02	KIT_FOX	2011-10-24	21:06:00
Mojave	M02	KIT_FOX	2012-06-18	05:28:40
Mojave	M02	COYOTE	2012-06-26	05:20:10
Mojave	M02	COYOTE	2012-06-27	05:51:18
Mojave	M02	COYOTE	2012-06-28	23:18:56
Mojave	M02	KIT_FOX	2012-06-29	03:46:26
Mojave	M02	COYOTE	2012-06-30	21:17:40
Mojave	M03	COYOTE	2010-06-29	04:09:06
Mojave	M03	COYOTE	2010-07-03	04:35:22
Mojave	M03	COYOTE	2010-07-04	10:15:10
Mojave	M03	COYOTE	2010-07-05	10:19:28
Mojave	M03	COYOTE	2010-07-05	21:51:16
Mojave	M03	COYOTE	2010-07-07	09:57:10
Mojave	M03	COYOTE	2010-07-11	08:02:12
Mojave	M04	COYOTE	2011-06-09	22:01:26
Mojave	M04	COYOTE	2011-06-10	09:49:44
Mojave	M04	COYOTE	2012-06-19	08:39:38
Mojave	M04	COYOTE	2012-06-26	07:49:12
Mojave	M04	COYOTE	2012-06-29	00:10:18
Mojave	M04	COYOTE	2012-06-29	08:43:58
Mojave	M04	COYOTE	2012-06-29	12:24:58
Mojave	M04	COYOTE	2012-06-29	17:18:04
Mojave	M04	COYOTE	2012-07-01	09:34:24
Mojave	M04	COYOTE	2012-07-02	11:27:02
Mojave	M05	COYOTE	2011-06-27	00:20:56
Mojave	M05	COYOTE	2011-06-28	09:07:22
Mojave	M05	KIT_FOX	2011-07-03	01:30:20
Mojave	M05	KIT_FOX	2011-07-04	04:16:44
Mojave	M05	COYOTE	2011-07-10	09:43:56
Mojave	M05	COYOTE	2011-07-11	04:22:48
Mojave	M05	KIT_FOX	2012-07-10	00:44:00
Mojave	M05	KIT_FOX	2012-07-21	00:10:00
Mojave	M06	COYOTE	2011-06-29	11:38:00
Mojave	M06	COYOTE	2011-07-01	09:09:48
Mojave	M06	COYOTE	2011-07-01	09:57:42
Mojave	M06	COYOTE	2011-07-07	09:14:40
Mojave	M06	COYOTE	2011-07-08	11:17:06
Mojave	M06	COYOTE	2011-07-10	13:07:50
Mojave	M06	COYOTE	2011-07-11	15:53:34
Mojave	M06	COYOTE	2011-07-12	09:21:42
Mojave	M07	COYOTE	2011-06-11	02:51:10
Mojave	M07	KIT_FOX	2012-06-17	01:06:00
Mojave	M07	KIT_FOX	2012-06-18	22:30:00
Mojave	M07	KIT_FOX	2012-06-20	22:09:00
Mojave	M07	COYOTE	2012-06-22	01:21:00
Mojave	M07	KIT_FOX	2012-06-22	00:39:00
Mojave	M07	KIT_FOX	2012-06-23	02:26:00
Mojave	M07	KIT_FOX	2012-06-23	22:34:00
Mojave	M07	KIT_FOX	2012-06-27	03:09:00
Mojave	M07	KIT_FOX	2012-06-29	23:42:00
Mojave	M07	KIT_FOX	2012-07-01	00:42:00
Mojave	M07	KIT_FOX	2012-07-01	01:40:00
Mojave	M07	KIT_FOX	2012-07-02	04:12:00
Mojave	M08	COYOTE	2010-08-16	05:20:00
Mojave	M08	COYOTE	2010-08-16	19:54:00
Mojave	M08	COYOTE	2010-08-17	19:51:00
Mojave	M08	COYOTE	2010-08-18	22:16:00
Mojave	M08	COYOTE	2010-08-22	03:47:00
Mojave	M08	COYOTE	2010-08-24	03:46:00
Mojave	M08	COYOTE	2012-07-03	23:56:48
Mojave	M08	COYOTE	2012-07-05	10:11:58
Mojave	M08	COYOTE	2012-07-06	08:36:36
Mojave	M08	COYOTE	2012-07-06	18:51:26
Mojave	M08	COYOTE	2012-07-07	16:48:30
Mojave	M08	COYOTE	2012-07-07	19:44:50
Mojave	M08	COYOTE	2012-07-08	17:40:32
Mojave	M08	COYOTE	2012-07-09	18:55:36
Mojave	M08	COYOTE	2012-07-09	20:53:22
Mojave	M08	COYOTE	2012-07-11	07:35:52
Mojave	M08	COYOTE	2012-08-05	16:26:10
Mojave	M08	COYOTE	2012-08-09	11:30:28
Mojave	M09	COYOTE	2012-07-05	16:53:34
Mojave	M09	COYOTE	2012-07-06	23:34:08
Mojave	M09	COYOTE	2012-07-08	15:03:28
Mojave	M09	COYOTE	2012-07-09	08:47:46
Mojave	M09	COYOTE	2012-07-11	12:35:06
Mojave	M09	COYOTE	2012-07-15	08:56:06
Mojave	M09	COYOTE	2012-07-16	17:17:38
Mojave	M09	COYOTE	2012-07-17	03:32:52
Mojave	M09	COYOTE	2012-07-17	22:04:42
Mojave	M09	COYOTE	2012-07-18	12:16:06
Mojave	M09	COYOTE	2012-07-21	21:50:58
Mojave	M09	COYOTE	2012-07-24	21:33:30
Mojave	M09	COYOTE	2012-07-24	23:44:36
Mojave	M09	COYOTE	2012-07-27	02:35:22
Mojave	M09	COYOTE	2012-07-29	23:59:48
Mojave	M09	COYOTE	2012-08-02	23:02:54
Mojave	M09	COYOTE	2012-08-08	05:25:58
Mojave	M09	COYOTE	2012-08-11	20:20:52
Mojave	M09	COYOTE	2012-08-11	21:06:14
Mojave	M10	COYOTE	2012-08-16	12:31:04
Mojave	M10	COYOTE	2012-08-26	11:21:12
Mojave	M10	COYOTE	2012-08-26	18:37:46
Mojave	M10	COYOTE	2012-08-28	15:33:22
Mojave	M10	COYOTE	2012-09-02	14:34:44
Mojave	M10	COYOTE	2012-09-04	14:03:08
Mojave	M10	COYOTE	2012-09-09	07:04:34
Mojave	M10	COYOTE	2012-09-09	11:43:50
Mojave	M10	COYOTE	2012-09-10	04:03:16
Mojave	M10	COYOTE	2012-09-12	17:11:44
Mojave	M10	COYOTE	2012-09-20	06:46:12
Mojave	M10	COYOTE	2012-09-21	13:55:44
Mojave	M10	COYOTE	2012-09-24	09:38:40
Mojave	M10	COYOTE	2012-09-29	12:40:44
Mojave	M11	COYOTE	2011-07-18	10:55:52
Mojave	M12	COYOTE	2012-08-26	12:29:36
Mojave	M12	COYOTE	2012-08-29	06:49:18
Mojave	M12	COYOTE	2012-08-29	10:50:38
Mojave	M12	COYOTE	2012-08-29	20:54:46
Mojave	M12	COYOTE	2012-09-02	01:38:38
Mojave	M12	COYOTE	2012-09-03	16:34:08
Mojave	M12	COYOTE	2012-09-04	01:39:18
Mojave	M12	COYOTE	2012-09-04	16:50:02
Mojave	M12	COYOTE	2012-09-13	10:54:26
Mojave	M12	COYOTE	2012-09-26	17:52:42
Mojave	M12	COYOTE	2012-09-27	06:50:30
Mojave	M13	COYOTE	2012-08-18	12:47:06
Mojave	M13	COYOTE	2012-08-25	10:13:06
Mojave	M13	COYOTE	2012-08-26	17:50:32
Mojave	M13	COYOTE	2012-08-28	14:03:06
Mojave	M13	COYOTE	2012-08-29	09:38:22
Mojave	M13	COYOTE	2012-08-29	12:42:20
Mojave	M13	COYOTE	2012-08-29	13:19:38
Mojave	M13	COYOTE	2012-08-29	20:52:04
Mojave	M13	COYOTE	2012-08-31	13:36:38
Mojave	M13	COYOTE	2012-08-31	15:55:08
Mojave	M13	COYOTE	2012-09-04	16:46:42
Mojave	M13	COYOTE	2012-09-06	14:42:22
Mojave	M13	COYOTE	2012-09-08	10:03:30
Mojave	M13	COYOTE	2012-09-17	14:12:12
Mojave	M13	COYOTE	2012-09-18	13:41:54
Mojave	M13	COYOTE	2012-09-18	22:32:12
Mojave	M13	COYOTE	2012-09-19	03:36:50
Mojave	M13	COYOTE	2012-09-20	15:45:34
Mojave	M13	COYOTE	2012-09-22	14:56:14
Mojave	M13	COYOTE	2012-09-22	19:29:26
Mojave	M13	COYOTE	2012-09-27	15:11:58
Mojave	M14	COYOTE	2011-07-18	13:50:42
Mojave	M15	COYOTE	2011-07-14	13:16:58
Mojave	M15	COYOTE	2011-07-17	14:21:56
Mojave	M15	COYOTE	2011-07-19	06:00:08
Mojave	M15	COYOTE	2011-07-19	07:54:12
Mojave	M15	COYOTE	2011-07-20	16:14:36
Mojave	M16	KIT_FOX	2010-06-04	23:00:00
Mojave	M16	KIT_FOX	2010-06-05	21:21:00
Mojave	M16	KIT_FOX	2010-06-06	21:48:00
Mojave	M16	KIT_FOX	2010-06-06	23:07:00
Mojave	M16	KIT_FOX	2010-06-08	22:26:00
Mojave	M16	KIT_FOX	2010-06-09	21:57:00
Mojave	M16	KIT_FOX	2010-06-15	21:32:00
Mojave	M16	KIT_FOX	2010-10-09	05:26:00
Mojave	M16	KIT_FOX	2010-10-10	23:16:00
Mojave	M16	KIT_FOX	2010-10-11	01:38:00
Mojave	M16	KIT_FOX	2010-10-12	02:06:00
Mojave	M16	KIT_FOX	2010-10-13	05:47:00
Mojave	M16	KIT_FOX	2010-10-14	05:02:00
Mojave	M16	KIT_FOX	2010-10-15	00:08:00
Mojave	M16	COYOTE	2011-07-13	03:51:00
Mojave	M16	KIT_FOX	2011-07-14	23:59:00
Mojave	M16	KIT_FOX	2011-07-21	21:51:00
Mojave	M16	COYOTE	2011-07-25	06:32:00
Mojave	M16	KIT_FOX	2011-07-25	23:05:00
Mojave	M16	KIT_FOX	2011-08-09	23:39:00
Mojave	M16	KIT_FOX	2011-08-14	20:47:00
Mojave	M16	KIT_FOX	2011-08-20	01:11:00
Mojave	M16	KIT_FOX	2011-08-21	23:25:00
Mojave	M16	KIT_FOX	2011-08-27	00:45:00
Mojave	M16	KIT_FOX	2011-08-29	05:07:00
Mojave	M16	KIT_FOX	2011-09-01	04:51:00
Mojave	M16	KIT_FOX	2011-09-03	02:40:00
Mojave	M16	KIT_FOX	2011-09-03	04:34:00
Mojave	M16	KIT_FOX	2011-09-03	05:47:00
Mojave	M16	KIT_FOX	2011-09-04	00:26:00
Mojave	M16	KIT_FOX	2012-06-12	04:53:02
Mojave	M16	KIT_FOX	2012-06-12	22:02:10
Mojave	M16	KIT_FOX	2012-06-12	23:39:02
Mojave	M17	KIT_FOX	2010-06-03	23:02:00
Mojave	M17	KIT_FOX	2010-06-03	23:39:00
Mojave	M17	KIT_FOX	2010-06-04	00:24:00
Mojave	M17	KIT_FOX	2010-06-04	04:12:00
Mojave	M17	KIT_FOX	2010-06-05	04:46:00
Mojave	M17	KIT_FOX	2010-06-05	23:15:00
Mojave	M17	KIT_FOX	2010-06-06	22:36:00
Mojave	M17	KIT_FOX	2010-06-06	23:59:00
Mojave	M17	KIT_FOX	2010-06-07	03:42:00
Mojave	M17	KIT_FOX	2010-06-07	04:15:00
Mojave	M17	KIT_FOX	2010-06-08	22:31:00
Mojave	M17	KIT_FOX	2010-06-10	03:51:00
Mojave	M17	KIT_FOX	2010-06-11	03:44:00
Mojave	M18	COYOTE	2011-07-10	02:56:00
Mojave	M18	COYOTE	2011-07-10	18:37:00
Mojave	M18	COYOTE	2011-07-11	14:51:00
Mojave	M18	COYOTE	2011-07-11	22:23:00
Mojave	M18	COYOTE	2011-07-12	06:00:00
Mojave	M18	COYOTE	2011-07-12	18:49:00
Mojave	M18	COYOTE	2011-07-13	00:00:00
Mojave	M18	COYOTE	2011-07-13	09:45:00
Mojave	M18	COYOTE	2011-07-15	08:09:00
Mojave	M18	COYOTE	2011-07-16	00:07:00
Mojave	M18	COYOTE	2011-07-16	03:59:00
Mojave	M18	COYOTE	2011-07-16	06:37:00
Mojave	M18	COYOTE	2011-07-16	21:13:00
Mojave	M18	COYOTE	2011-07-16	22:48:00
Mojave	M18	COYOTE	2011-07-17	15:04:00
Mojave	M18	COYOTE	2011-07-17	17:16:00
Mojave	M18	COYOTE	2011-07-17	18:15:00
Mojave	M18	COYOTE	2011-07-17	21:09:00
Mojave	M18	COYOTE	2011-07-17	22:03:00
Mojave	M18	COYOTE	2011-07-17	23:28:00
Mojave	M18	COYOTE	2011-07-18	06:01:00
Mojave	M18	COYOTE	2011-07-18	12:10:00
Mojave	M18	COYOTE	2011-07-18	17:57:00
Mojave	M18	COYOTE	2011-07-18	19:32:00
Mojave	M18	COYOTE	2011-07-18	23:41:00
Mojave	M18	COYOTE	2011-07-19	00:51:00
Mojave	M18	COYOTE	2011-07-19	03:54:00
Mojave	M18	COYOTE	2011-07-19	05:41:00
Mojave	M18	COYOTE	2011-07-19	10:39:00
Mojave	M19	COYOTE	2011-06-15	19:18:40
Mojave	M19	COYOTE	2011-06-20	19:41:10
Mojave	M19	COYOTE	2011-06-27	20:27:48
Mojave	M19	COYOTE	2011-07-01	03:32:40
Mojave	M19	COYOTE	2011-07-03	18:06:12
Mojave	M19	COYOTE	2011-07-07	03:43:06
Mojave	M20	COYOTE	2010-08-23	22:15:00
Mojave	M20	COYOTE	2010-08-24	08:05:00
Mojave	M21	COYOTE	2010-06-03	23:45:00
Mojave	M21	KIT_FOX	2010-06-03	21:49:00
Mojave	M21	KIT_FOX	2010-09-08	23:24:00
Mojave	M21	KIT_FOX	2010-09-12	04:47:00
Mojave	M21	KIT_FOX	2010-09-15	05:36:00
Mojave	M21	KIT_FOX	2010-09-21	03:35:00
Mojave	M21	KIT_FOX	2010-10-09	04:29:00
Mojave	M21	KIT_FOX	2010-10-10	05:30:00
Mojave	M21	KIT_FOX	2010-10-10	06:21:00
Mojave	M21	KIT_FOX	2010-10-10	23:24:00
Mojave	M21	KIT_FOX	2010-10-16	05:21:00
Mojave	M21	KIT_FOX	2011-05-05	21:50:00
Mojave	M21	KIT_FOX	2011-05-13	04:57:00
Mojave	M21	KIT_FOX	2011-07-18	23:17:00
Mojave	M21	KIT_FOX	2011-08-05	00:46:52
Mojave	M21	KIT_FOX	2011-08-07	00:56:32
Mojave	M21	KIT_FOX	2011-08-07	05:42:06
Mojave	M21	KIT_FOX	2011-08-10	01:31:56
Mojave	M21	KIT_FOX	2011-08-12	22:50:32
Mojave	M21	KIT_FOX	2011-08-16	04:16:12
Mojave	M21	KIT_FOX	2011-08-16	23:14:42
Mojave	M21	KIT_FOX	2011-10-17	02:01:46
Mojave	M22	COYOTE	2010-07-04	06:37:00
Mojave	M22	KIT_FOX	2010-07-12	00:43:00
Mojave	M22	COYOTE	2010-09-09	21:09:00
Mojave	M22	KIT_FOX	2010-09-18	03:05:00
Mojave	M22	KIT_FOX	2010-09-18	21:15:00
Mojave	M22	KIT_FOX	2010-10-16	01:52:00
Mojave	M22	KIT_FOX	2011-07-26	02:03:58
Mojave	M22	KIT_FOX	2011-07-27	22:41:24
Mojave	M22	KIT_FOX	2011-07-29	03:30:12
Mojave	M22	KIT_FOX	2011-07-30	00:56:38
Mojave	M22	KIT_FOX	2011-09-24	22:40:24
Mojave	M22	COYOTE	2011-10-06	21:08:10
Mojave	M22	KIT_FOX	2012-05-26	22:44:52
Mojave	M22	KIT_FOX	2012-05-30	22:40:00
Mojave	M22	KIT_FOX	2012-06-04	04:59:06
Mojave	M22	KIT_FOX	2012-06-05	21:41:20
Mojave	M22	KIT_FOX	2012-06-09	22:28:10
Mojave	M22	KIT_FOX	2012-06-12	00:50:46
Mojave	M22	KIT_FOX	2012-06-13	00:16:36
Mojave	M23	KIT_FOX	2010-08-30	23:12:00
Mojave	M23	KIT_FOX	2010-09-02	01:25:00
Mojave	M23	KIT_FOX	2010-09-04	05:40:00
Mojave	M23	KIT_FOX	2010-09-04	22:55:00
Mojave	M23	KIT_FOX	2010-09-06	22:12:00
Mojave	M23	KIT_FOX	2010-10-11	04:31:00
Mojave	M23	KIT_FOX	2010-10-13	04:09:00
Mojave	M23	KIT_FOX	2010-10-14	04:22:00
Mojave	M23	KIT_FOX	2010-10-14	05:23:00
Mojave	M23	KIT_FOX	2011-10-10	05:07:58
Mojave	M24	KIT_FOX	2010-09-08	05:19:00
Mojave	M24	KIT_FOX	2010-09-09	05:43:00
Mojave	M24	KIT_FOX	2010-09-10	04:16:00
Mojave	M24	KIT_FOX	2010-09-10	22:01:00
Mojave	M24	KIT_FOX	2010-09-11	02:51:00
Mojave	M24	KIT_FOX	2010-09-12	01:54:00
Mojave	M24	KIT_FOX	2010-09-12	04:46:00
Mojave	M24	KIT_FOX	2010-09-12	06:28:00
Mojave	M24	KIT_FOX	2010-09-12	23:58:00
Mojave	M24	KIT_FOX	2010-09-13	03:27:00
Mojave	M24	KIT_FOX	2010-09-14	05:12:00
Mojave	M24	KIT_FOX	2010-09-15	05:29:00
Mojave	M24	KIT_FOX	2010-09-15	20:56:00
Mojave	M24	KIT_FOX	2010-09-17	01:04:00
Mojave	M24	KIT_FOX	2010-09-18	01:04:00
Mojave	M24	KIT_FOX	2010-09-18	02:41:00
Mojave	M24	KIT_FOX	2010-09-18	06:04:00
Mojave	M24	KIT_FOX	2010-09-18	20:13:00
Mojave	M24	KIT_FOX	2010-09-18	22:15:00
Mojave	M24	KIT_FOX	2010-09-19	01:37:00
Mojave	M24	KIT_FOX	2010-09-19	04:46:00
Mojave	M24	KIT_FOX	2010-09-19	05:39:00
Mojave	M24	KIT_FOX	2010-09-20	03:27:00
Mojave	M24	KIT_FOX	2010-09-21	00:28:00
Mojave	M24	KIT_FOX	2010-09-21	04:33:00
Mojave	M24	KIT_FOX	2010-09-21	05:23:00
Mojave	M24	KIT_FOX	2010-10-11	04:53:00
Mojave	M24	KIT_FOX	2010-10-13	23:02:00
Mojave	M24	KIT_FOX	2010-10-21	06:16:00
Mojave	M24	KIT_FOX	2011-05-03	23:20:00
Mojave	M24	KIT_FOX	2011-06-16	22:21:00
Mojave	M24	COYOTE	2011-06-27	11:52:00
Mojave	M24	COYOTE	2011-07-02	19:48:00
Mojave	M24	COYOTE	2011-07-03	22:48:00
Mojave	M24	COYOTE	2011-07-06	06:37:00
Mojave	M24	KIT_FOX	2011-07-21	00:34:12
Mojave	M24	COYOTE	2011-07-31	18:50:44
Mojave	M24	KIT_FOX	2012-05-26	04:09:50
Mojave	M24	KIT_FOX	2012-05-26	23:45:44
Mojave	M24	KIT_FOX	2012-05-27	23:21:08
Mojave	M24	KIT_FOX	2012-05-28	23:33:06
Mojave	M24	KIT_FOX	2012-05-30	03:48:32
Mojave	M24	KIT_FOX	2012-06-03	00:35:08
Mojave	M24	KIT_FOX	2012-06-06	02:47:30
Mojave	M24	KIT_FOX	2012-06-10	01:19:16
Mojave	M24	KIT_FOX	2012-06-11	03:28:58
Mojave	M24	KIT_FOX	2012-06-12	04:40:40
Mojave	M25	KIT_FOX	2010-06-17	03:28:00
Mojave	M25	KIT_FOX	2010-06-18	00:50:00
Mojave	M25	KIT_FOX	2010-06-18	03:19:00
Mojave	M25	KIT_FOX	2010-06-18	22:32:00
Mojave	M25	KIT_FOX	2010-06-19	00:23:00
Mojave	M25	KIT_FOX	2010-06-19	01:58:00
Mojave	M25	KIT_FOX	2010-06-19	23:08:00
Mojave	M25	KIT_FOX	2010-06-20	02:50:00
Mojave	M25	KIT_FOX	2010-06-21	01:23:00
Mojave	M25	KIT_FOX	2010-06-21	02:02:00
Mojave	M25	KIT_FOX	2010-06-21	04:55:00
Mojave	M25	KIT_FOX	2010-06-22	00:15:00
Mojave	M25	KIT_FOX	2010-06-22	02:45:00
Mojave	M25	KIT_FOX	2010-06-23	01:10:00
Mojave	M25	KIT_FOX	2010-06-24	03:06:00
Mojave	M25	KIT_FOX	2010-06-24	03:55:00
Mojave	M25	KIT_FOX	2010-06-24	23:01:00
Mojave	M25	KIT_FOX	2010-06-25	05:01:00
Mojave	M25	KIT_FOX	2010-06-25	21:31:00
Mojave	M25	KIT_FOX	2010-06-25	22:55:00
Mojave	M25	KIT_FOX	2010-06-26	04:44:00
Mojave	M25	KIT_FOX	2010-06-26	22:24:00
Mojave	M25	KIT_FOX	2010-06-26	23:09:00
Mojave	M25	KIT_FOX	2010-06-28	22:27:00
Mojave	M25	KIT_FOX	2010-06-29	03:49:00
Mojave	M25	KIT_FOX	2010-06-29	22:21:00
Mojave	M25	KIT_FOX	2010-06-30	03:05:00
Mojave	M25	KIT_FOX	2010-06-30	21:41:00
Mojave	M25	KIT_FOX	2010-06-30	22:12:00
Mojave	M25	KIT_FOX	2010-07-01	03:47:00
Mojave	M25	KIT_FOX	2010-07-02	00:44:00
Mojave	M25	KIT_FOX	2010-07-02	04:22:00
Mojave	M25	KIT_FOX	2010-07-02	22:21:00
Mojave	M25	KIT_FOX	2010-07-02	23:36:00
Mojave	M25	KIT_FOX	2010-07-03	22:56:00
Mojave	M25	KIT_FOX	2010-07-06	01:38:00
Mojave	M25	KIT_FOX	2010-09-22	21:09:00
Mojave	M25	KIT_FOX	2010-09-23	23:05:00
Mojave	M25	KIT_FOX	2010-09-24	04:37:00
Mojave	M25	KIT_FOX	2010-09-26	03:18:00
Mojave	M25	KIT_FOX	2010-09-27	20:16:00
Mojave	M25	KIT_FOX	2010-09-27	23:38:00
Mojave	M25	KIT_FOX	2010-09-28	01:49:00
Mojave	M25	KIT_FOX	2010-09-28	20:17:00
Mojave	M25	KIT_FOX	2010-09-29	04:06:00
Mojave	M25	KIT_FOX	2010-09-30	03:10:00
Mojave	M25	KIT_FOX	2010-10-01	05:43:00
Mojave	M25	KIT_FOX	2010-10-02	01:58:00
Mojave	M25	KIT_FOX	2010-10-02	04:35:00
Mojave	M25	KIT_FOX	2010-10-02	23:14:00
Mojave	M25	KIT_FOX	2010-10-03	05:37:00
Mojave	M25	KIT_FOX	2011-05-03	22:07:12
Mojave	M25	KIT_FOX	2011-05-05	21:50:58
Mojave	M25	KIT_FOX	2011-05-06	22:17:52
Mojave	M25	KIT_FOX	2011-05-07	02:57:34
Mojave	M25	COYOTE	2011-05-08	21:07:30
Mojave	M25	KIT_FOX	2011-05-08	00:36:12
Mojave	M25	KIT_FOX	2011-05-15	00:02:58
Mojave	M25	COYOTE	2011-05-16	18:53:18
Mojave	M25	KIT_FOX	2011-06-16	21:27:00
Mojave	M25	KIT_FOX	2011-06-17	00:24:00
Mojave	M25	KIT_FOX	2011-06-17	19:52:00
Mojave	M25	KIT_FOX	2011-06-21	00:23:00
Mojave	M25	KIT_FOX	2011-06-21	04:08:00
Mojave	M25	KIT_FOX	2011-06-23	05:17:00
Mojave	M25	KIT_FOX	2011-06-25	21:21:00
Mojave	M25	KIT_FOX	2011-06-25	22:45:00
Mojave	M25	KIT_FOX	2011-06-26	21:34:00
Mojave	M25	KIT_FOX	2012-05-25	22:03:00
Mojave	M25	KIT_FOX	2012-05-25	23:14:00
Mojave	M25	KIT_FOX	2012-05-26	05:22:00
Mojave	M25	KIT_FOX	2012-05-27	01:15:00
Mojave	M25	KIT_FOX	2012-05-27	22:10:00
Mojave	M25	KIT_FOX	2012-05-28	21:33:00
Mojave	M25	KIT_FOX	2012-05-28	22:07:00
Mojave	M25	KIT_FOX	2012-05-29	01:57:00
Mojave	M25	KIT_FOX	2012-05-29	21:32:00
Mojave	M25	KIT_FOX	2012-05-30	00:29:00
Mojave	M25	KIT_FOX	2012-05-30	23:09:00
Mojave	M25	KIT_FOX	2012-06-01	04:52:00
Mojave	M25	KIT_FOX	2012-06-01	22:48:00
Mojave	M25	KIT_FOX	2012-06-02	04:28:00
Mojave	M25	KIT_FOX	2012-06-02	21:45:00
Mojave	M25	KIT_FOX	2012-06-03	03:00:00
Mojave	M25	KIT_FOX	2012-06-04	22:33:00
Mojave	M25	KIT_FOX	2012-06-04	23:12:00
Mojave	M25	KIT_FOX	2012-06-05	05:18:00
Mojave	M25	KIT_FOX	2012-06-06	01:02:00
Mojave	M25	KIT_FOX	2012-06-06	22:03:00
Mojave	M25	KIT_FOX	2012-06-06	23:59:00
Mojave	M25	KIT_FOX	2012-06-07	03:05:00
Mojave	M25	KIT_FOX	2012-06-07	04:10:00
Mojave	M25	KIT_FOX	2012-06-08	00:15:00
Mojave	M25	KIT_FOX	2012-06-08	02:36:00
Mojave	M25	KIT_FOX	2012-06-08	22:13:00
Mojave	M25	KIT_FOX	2012-06-09	22:53:00
Mojave	M25	KIT_FOX	2012-06-10	05:02:00
Mojave	M25	KIT_FOX	2012-06-10	22:24:00
Mojave	M25	KIT_FOX	2012-06-10	22:54:00
Mojave	M25	KIT_FOX	2012-06-11	04:48:00
Mojave	M25	KIT_FOX	2012-06-12	21:43:00
Mojave	M25	KIT_FOX	2012-06-13	03:52:00
Mojave	M25	KIT_FOX	2012-06-13	21:23:00
Mojave	M25	KIT_FOX	2012-06-13	22:21:00
Mojave	M25	KIT_FOX	2012-06-14	04:13:00
Mojave	M26	COYOTE	2011-05-07	22:40:00
Mojave	M26	COYOTE	2011-05-11	01:20:00
Mojave	M26	COYOTE	2011-05-14	04:20:00
Mojave	M26	COYOTE	2011-06-17	03:52:00
Mojave	M26	COYOTE	2011-06-17	08:06:00
Mojave	M26	COYOTE	2011-06-17	20:56:00
Mojave	M26	KIT_FOX	2011-06-17	20:07:00
Mojave	M26	COYOTE	2011-06-18	19:55:00
Mojave	M26	KIT_FOX	2011-06-18	19:47:00
Mojave	M26	COYOTE	2011-06-19	16:51:00
Mojave	M26	COYOTE	2011-06-21	17:53:00
Mojave	M26	COYOTE	2011-06-21	20:34:00
Mojave	M26	COYOTE	2011-06-23	19:41:00
Mojave	M26	COYOTE	2011-06-24	00:00:00
Mojave	M26	KIT_FOX	2011-06-24	02:28:00
Mojave	M26	COYOTE	2011-06-26	21:38:00
Mojave	M26	COYOTE	2011-06-27	04:08:00
Mojave	M26	COYOTE	2011-06-29	18:35:00
Mojave	M26	COYOTE	2011-06-29	21:54:00
Mojave	M26	COYOTE	2011-06-30	06:53:00
Mojave	M26	COYOTE	2011-06-30	20:11:00
Mojave	M26	COYOTE	2011-07-01	07:58:00
Mojave	M26	KIT_FOX	2011-07-01	02:55:00
Mojave	M26	COYOTE	2011-07-02	23:35:00
Mojave	M26	COYOTE	2011-07-04	05:45:00
Mojave	M26	COYOTE	2011-07-04	07:53:00
Mojave	M26	KIT_FOX	2011-07-23	23:09:04
Mojave	M26	COYOTE	2011-10-12	07:56:24
Mojave	M26	COYOTE	2011-10-13	18:33:10
Mojave	M26	COYOTE	2011-10-17	18:20:26
Mojave	M26	KIT_FOX	2011-10-18	04:16:24
Mojave	M26	COYOTE	2011-10-20	00:54:32
Mojave	M26	COYOTE	2011-10-20	18:42:02
Mojave	M26	COYOTE	2011-10-21	07:40:10
Mojave	M26	COYOTE	2011-10-22	11:19:28
Mojave	M26	COYOTE	2012-06-07	01:09:00
Mojave	M26	KIT_FOX	2012-06-11	04:22:00
Mojave	M26	COYOTE	2012-06-13	09:28:00
Mojave	M27	COYOTE	2010-06-19	04:17:00
Mojave	M27	COYOTE	2010-06-22	01:53:00
Mojave	M27	COYOTE	2010-06-22	04:55:00
Mojave	M27	COYOTE	2011-06-23	22:39:26
Mojave	M27	COYOTE	2011-06-26	04:45:50
Mojave	M27	COYOTE	2011-07-01	20:30:30
Mojave	M28	COYOTE	2010-06-25	07:02:10
Mojave	M28	COYOTE	2010-06-26	03:03:36
Mojave	M28	COYOTE	2010-07-02	08:10:02
Mojave	M28	COYOTE	2010-07-03	07:53:36
Mojave	M28	COYOTE	2010-07-03	22:26:54
Mojave	M28	COYOTE	2010-07-04	08:33:16
Mojave	M28	COYOTE	2010-07-21	06:08:00
Mojave	M29	COYOTE	2011-06-26	06:40:42
Mojave	M29	COYOTE	2011-07-03	12:27:04
Mojave	M30	KIT_FOX	2010-09-10	04:57:10
Mojave	M30	KIT_FOX	2010-09-17	05:10:14
Mojave	M30	KIT_FOX	2010-09-19	06:24:00
Mojave	M30	KIT_FOX	2010-09-20	02:05:58
Mojave	M30	KIT_FOX	2012-05-01	03:37:56
Mojave	M30	KIT_FOX	2012-05-05	01:05:20
Mojave	M30	KIT_FOX	2012-05-08	22:59:38
Mojave	M30	KIT_FOX	2012-05-09	05:27:32
Mojave	M30	KIT_FOX	2012-05-10	00:42:16
Mojave	M30	KIT_FOX	2012-05-10	21:24:22
Mojave	M30	KIT_FOX	2012-05-13	22:09:20
Mojave	M30	KIT_FOX	2012-05-14	21:38:08
Mojave	M30	KIT_FOX	2012-05-15	02:19:44
Mojave	M30	KIT_FOX	2012-05-15	22:41:10
Mojave	M30	KIT_FOX	2012-05-16	21:22:58
Mojave	M30	KIT_FOX	2012-05-17	03:33:06
Mojave	M30	KIT_FOX	2012-05-19	04:26:54
Mojave	M30	KIT_FOX	2012-05-20	22:24:58
Mojave	M30	COYOTE	2012-05-22	04:52:36
Mojave	M30	KIT_FOX	2012-05-22	01:32:48
Mojave	M30	KIT_FOX	2012-05-22	04:36:02
Mojave	M30	KIT_FOX	2012-05-22	23:49:48
Mojave	M30	KIT_FOX	2012-05-23	01:22:18
Mojave	M30	KIT_FOX	2012-05-24	00:45:54
Mojave	M30	KIT_FOX	2012-05-25	00:34:42
Mojave	M30	KIT_FOX	2012-05-25	23:30:06
Mojave	M30	KIT_FOX	2012-05-26	22:18:56
Mojave	M30	KIT_FOX	2012-05-28	01:50:38
Mojave	M30	KIT_FOX	2012-05-28	05:32:02
Mojave	M30	KIT_FOX	2012-05-29	22:44:22
Mojave	M30	KIT_FOX	2012-05-29	23:34:56
Mojave	M30	KIT_FOX	2012-05-30	23:45:22
Mojave	M30	KIT_FOX	2012-06-01	22:22:12
Mojave	M30	KIT_FOX	2012-06-02	04:00:28
Mojave	M30	KIT_FOX	2012-06-02	04:35:56
Mojave	M30	KIT_FOX	2012-06-03	03:44:20
Mojave	M30	KIT_FOX	2012-06-04	00:47:40
Mojave	M30	KIT_FOX	2012-06-05	05:04:24
Mojave	M30	KIT_FOX	2012-06-06	22:54:34
Mojave	M30	KIT_FOX	2012-06-07	23:27:34
Mojave	M30	KIT_FOX	2012-06-09	03:41:28
Mojave	M30	KIT_FOX	2012-06-09	04:52:06
Mojave	M30	KIT_FOX	2012-06-11	15:38:32
Mojave	M30	KIT_FOX	2012-06-12	03:54:58
Mojave	M30	KIT_FOX	2012-06-13	02:27:06
Mojave	M30	KIT_FOX	2012-06-13	03:27:48
Mojave	M30	KIT_FOX	2012-06-13	23:25:28
Mojave	M30	KIT_FOX	2012-06-14	23:05:38
Mojave	M30	KIT_FOX	2012-06-15	02:03:56
Mojave	M30	KIT_FOX	2012-06-15	22:26:10
Mojave	M30	KIT_FOX	2012-06-16	00:57:52
Mojave	M30	KIT_FOX	2012-06-16	03:14:28
Mojave	M30	KIT_FOX	2012-06-17	03:03:02
Mojave	M30	KIT_FOX	2012-06-18	04:45:04
Mojave	M30	KIT_FOX	2012-06-19	05:38:10
Mojave	M30	KIT_FOX	2012-06-21	04:11:08
Mojave	M30	KIT_FOX	2012-06-21	23:39:16
Mojave	M30	KIT_FOX	2012-06-22	02:31:28
Mojave	M30	KIT_FOX	2012-06-23	02:49:46
Mojave	M30	KIT_FOX	2012-06-23	04:10:22
Mojave	M30	KIT_FOX	2012-06-23	23:28:02
Mojave	M30	KIT_FOX	2012-06-24	05:16:30
Mojave	M30	KIT_FOX	2012-06-24	23:33:52
Mojave	M30	KIT_FOX	2012-06-25	04:31:30
Mojave	M30	KIT_FOX	2012-06-26	01:53:54
Mojave	M30	KIT_FOX	2012-06-26	03:39:54
Mojave	M30	KIT_FOX	2012-06-27	22:32:00
Mojave	M30	KIT_FOX	2012-06-27	23:57:22
Mojave	M30	KIT_FOX	2012-06-28	21:36:32
Mojave	M30	KIT_FOX	2012-06-28	23:47:28
Mojave	M30	KIT_FOX	2012-06-29	22:39:54
Mojave	M30	KIT_FOX	2012-06-30	00:11:54
Mojave	M30	KIT_FOX	2012-06-30	05:33:54
Mojave	M30	KIT_FOX	2012-06-30	22:34:10
Mojave	M30	KIT_FOX	2012-07-01	01:49:12
Mojave	M30	KIT_FOX	2012-07-01	22:56:46
Mojave	M30	KIT_FOX	2012-07-02	23:03:06
Mojave	M30	KIT_FOX	2012-07-03	23:08:44
Mojave	M30	KIT_FOX	2012-07-05	00:34:26
Mojave	M30	KIT_FOX	2012-07-07	01:19:36
Mojave	M30	KIT_FOX	2012-07-07	22:31:24
Mojave	M30	KIT_FOX	2012-07-08	03:20:30
Mojave	M30	KIT_FOX	2012-07-09	01:25:04
Mojave	M30	KIT_FOX	2012-07-09	22:32:46
Mojave	M30	KIT_FOX	2012-07-10	21:37:12
Mojave	M30	KIT_FOX	2012-07-11	03:30:10
Mojave	M30	KIT_FOX	2012-07-11	05:02:10
Mojave	M30	KIT_FOX	2012-07-12	00:44:52
Mojave	M30	KIT_FOX	2012-07-12	02:58:50
Mojave	M30	KIT_FOX	2012-07-12	22:21:12
Mojave	M30	KIT_FOX	2012-07-18	22:25:58
Mojave	M30	KIT_FOX	2012-07-19	21:50:56
Mojave	M30	KIT_FOX	2012-07-19	22:43:34
Mojave	M30	KIT_FOX	2012-07-20	22:37:16
Mojave	M30	KIT_FOX	2012-07-21	00:41:48
Mojave	M30	KIT_FOX	2012-07-24	02:09:26
Mojave	M30	KIT_FOX	2012-07-24	23:55:58
Mojave	M30	KIT_FOX	2012-07-26	01:18:26
Mojave	M30	KIT_FOX	2012-07-26	04:59:34
Mojave	M30	KIT_FOX	2012-07-26	21:48:58
Mojave	M30	KIT_FOX	2012-07-27	22:08:26
Mojave	M30	KIT_FOX	2012-07-28	00:02:34
Mojave	M30	KIT_FOX	2012-07-28	05:24:56
Mojave	M30	KIT_FOX	2012-08-03	23:32:34
Mojave	M30	KIT_FOX	2012-08-04	03:37:12
Mojave	M30	KIT_FOX	2012-08-04	22:10:42
Mojave	M30	KIT_FOX	2012-08-05	22:53:14
Mojave	M30	KIT_FOX	2012-08-06	05:32:44
Mojave	M30	KIT_FOX	2012-08-07	23:08:50
Mojave	M30	KIT_FOX	2012-08-08	04:46:00
Mojave	M30	KIT_FOX	2012-08-09	00:17:14
Mojave	M30	KIT_FOX	2012-08-09	04:07:40
Mojave	M30	KIT_FOX	2012-08-10	00:26:58
Mojave	M30	KIT_FOX	2012-08-12	00:08:58
Mojave	M30	KIT_FOX	2012-08-13	00:43:54
Mojave	M30	KIT_FOX	2012-08-13	21:36:04
Mojave	M30	KIT_FOX	2012-08-15	03:26:02
Mojave	M30	KIT_FOX	2012-08-15	22:07:04
Mojave	M30	KIT_FOX	2012-08-15	23:47:52
Mojave	M30	KIT_FOX	2012-08-16	05:38:08
Mojave	M30	KIT_FOX	2012-08-16	23:23:40
Mojave	M30	KIT_FOX	2012-08-17	05:23:34
Mojave	M30	KIT_FOX	2012-08-18	01:02:58
Mojave	M30	KIT_FOX	2012-08-18	21:49:34
Mojave	M30	KIT_FOX	2012-08-19	04:28:48
Mojave	M30	KIT_FOX	2012-08-21	04:56:54
Mojave	M30	KIT_FOX	2012-08-31	22:06:48
Mojave	M30	KIT_FOX	2012-09-01	06:19:54
Mojave	M30	KIT_FOX	2012-09-02	05:46:16
Mojave	M30	KIT_FOX	2012-09-04	01:12:30
Mojave	M30	KIT_FOX	2012-09-04	05:58:56
Mojave	M30	KIT_FOX	2012-09-04	23:24:44
Mojave	M30	KIT_FOX	2012-09-06	20:39:12
Mojave	M30	KIT_FOX	2012-09-07	02:59:32
Mojave	M30	KIT_FOX	2012-09-08	21:57:04
Mojave	M30	KIT_FOX	2012-09-09	05:04:02
Mojave	M30	KIT_FOX	2012-09-10	06:24:08
Mojave	M30	KIT_FOX	2012-09-11	01:50:24
Mojave	M30	KIT_FOX	2012-09-16	03:00:40
Mojave	M30	KIT_FOX	2012-09-17	00:36:28
Mojave	M30	KIT_FOX	2012-09-19	22:08:22
Mojave	M30	KIT_FOX	2012-09-29	06:07:04
Mojave	M30	KIT_FOX	2012-10-03	04:25:14
Mojave	M31	COYOTE	2010-07-13	20:10:00
Mojave	M31	COYOTE	2010-07-14	16:22:00
Mojave	M31	COYOTE	2010-07-14	20:32:00
Mojave	M31	COYOTE	2010-07-19	18:06:00
Mojave	M31	COYOTE	2010-07-20	15:02:00
Mojave	M31	COYOTE	2010-07-20	17:57:00
Mojave	M31	COYOTE	2010-07-21	08:39:00
Mojave	M31	COYOTE	2010-07-21	17:05:00
Mojave	M31	COYOTE	2010-07-21	17:51:00
Mojave	M31	COYOTE	2010-07-25	14:37:00
Mojave	M31	COYOTE	2010-07-25	19:13:00
Mojave	M31	COYOTE	2010-07-25	22:30:00
Mojave	M31	COYOTE	2010-07-26	17:15:00
Mojave	M31	COYOTE	2010-07-26	17:51:00
Mojave	M31	COYOTE	2010-09-15	11:01:42
Mojave	M31	COYOTE	2010-09-15	20:09:50
Mojave	M31	KIT_FOX	2010-09-18	21:54:36
Mojave	M31	KIT_FOX	2010-09-19	23:00:16
Mojave	M31	KIT_FOX	2011-08-29	00:42:06
Mojave	M31	KIT_FOX	2011-08-31	00:31:38
Mojave	M31	KIT_FOX	2011-09-18	23:53:06
Mojave	M31	KIT_FOX	2011-09-21	22:16:38
Mojave	M31	KIT_FOX	2011-09-22	20:32:34
Mojave	M31	KIT_FOX	2011-09-23	20:00:46
Mojave	M31	KIT_FOX	2011-09-24	20:20:10
Mojave	M31	KIT_FOX	2011-09-26	22:01:52
Mojave	M31	KIT_FOX	2011-09-27	18:38:24
Mojave	M31	KIT_FOX	2011-09-28	17:19:18
Mojave	M31	KIT_FOX	2011-09-28	21:28:54
Mojave	M31	KIT_FOX	2011-09-29	03:21:02
Mojave	M31	KIT_FOX	2011-09-29	21:58:06
Mojave	M31	KIT_FOX	2011-09-30	01:03:42
Mojave	M31	KIT_FOX	2011-10-03	17:41:54
Mojave	M31	KIT_FOX	2011-10-03	21:32:00
Mojave	M31	KIT_FOX	2011-10-05	17:10:12
Mojave	M31	KIT_FOX	2011-10-05	20:36:24
Mojave	M31	KIT_FOX	2011-10-07	17:00:50
Mojave	M31	KIT_FOX	2011-10-08	00:58:20
Mojave	M32	KIT_FOX	2010-07-25	21:34:00
Mojave	M32	KIT_FOX	2011-07-26	01:13:00
Mojave	M32	KIT_FOX	2011-07-30	01:57:00
Mojave	M32	KIT_FOX	2011-07-31	04:39:00
Mojave	M32	KIT_FOX	2011-08-04	03:49:00
Mojave	M32	KIT_FOX	2011-08-04	22:31:00
Mojave	M32	KIT_FOX	2011-08-07	21:31:00
Mojave	M32	KIT_FOX	2011-08-09	23:24:00
Mojave	M32	KIT_FOX	2011-08-11	01:53:00
Mojave	M32	KIT_FOX	2011-08-14	21:54:00
Mojave	M32	KIT_FOX	2011-08-15	00:44:00
Mojave	M32	KIT_FOX	2011-08-19	00:52:00
Mojave	M32	KIT_FOX	2011-08-22	22:58:00
Mojave	M32	KIT_FOX	2011-08-25	03:53:00
Mojave	M32	KIT_FOX	2011-08-26	03:49:00
Mojave	M32	KIT_FOX	2011-08-27	01:36:00
Mojave	M32	KIT_FOX	2011-08-29	21:03:00
Mojave	M32	KIT_FOX	2011-08-30	02:01:00
Mojave	M32	KIT_FOX	2011-08-30	21:53:00
Mojave	M32	KIT_FOX	2011-09-22	23:51:00
Mojave	M32	KIT_FOX	2011-10-02	01:57:00
Mojave	M32	KIT_FOX	2011-10-02	03:07:00
Mojave	M32	KIT_FOX	2011-10-03	00:12:00
Mojave	M32	KIT_FOX	2011-10-27	20:42:00
Mojave	M32	KIT_FOX	2012-05-05	00:02:58
Mojave	M32	KIT_FOX	2012-05-07	05:09:34
Mojave	M32	KIT_FOX	2012-05-10	22:28:38
Mojave	M32	KIT_FOX	2012-05-11	22:43:12
Mojave	M32	KIT_FOX	2012-05-12	03:59:46
Mojave	M32	KIT_FOX	2012-05-18	23:44:46
Mojave	M32	KIT_FOX	2012-05-19	23:38:46
Mojave	M32	KIT_FOX	2012-05-23	02:03:16
Mojave	M32	KIT_FOX	2012-05-23	05:06:12
Mojave	M32	KIT_FOX	2012-05-31	22:37:06
Mojave	M32	KIT_FOX	2012-05-31	23:31:58
Mojave	M32	KIT_FOX	2012-06-04	21:49:56
Mojave	M32	KIT_FOX	2012-06-08	04:01:04
Mojave	M32	KIT_FOX	2012-06-09	02:06:34
Mojave	M32	KIT_FOX	2012-06-09	02:56:34
Mojave	M32	KIT_FOX	2012-06-10	22:08:56
Mojave	M32	KIT_FOX	2012-06-10	22:42:08
Mojave	M32	KIT_FOX	2012-06-11	04:45:42
Mojave	M32	KIT_FOX	2012-06-11	21:41:16
Mojave	M32	KIT_FOX	2012-06-12	21:43:14
Mojave	M32	KIT_FOX	2012-06-13	23:20:54
Mojave	M32	KIT_FOX	2012-06-14	22:15:20
Mojave	M32	KIT_FOX	2012-06-15	17:59:48
Mojave	M32	KIT_FOX	2012-06-15	22:20:00
Mojave	M32	KIT_FOX	2012-06-18	00:48:46
Mojave	M32	KIT_FOX	2012-06-18	23:47:04
Mojave	M32	KIT_FOX	2012-06-21	02:05:42
Mojave	M32	KIT_FOX	2012-06-23	21:57:24
Mojave	M32	KIT_FOX	2012-06-24	03:07:24
Mojave	M32	KIT_FOX	2012-06-24	23:24:24
Mojave	M32	KIT_FOX	2012-06-25	22:52:16
Mojave	M32	KIT_FOX	2012-06-27	01:37:44
Mojave	M32	KIT_FOX	2012-06-27	03:11:38
Mojave	M32	KIT_FOX	2012-06-27	23:00:36
Mojave	M32	KIT_FOX	2012-06-29	21:03:46
Mojave	M32	KIT_FOX	2012-06-29	23:00:32
Mojave	M32	KIT_FOX	2012-06-30	13:33:24
Mojave	M32	KIT_FOX	2012-06-30	23:15:26
Mojave	M32	KIT_FOX	2012-07-02	03:36:08
Mojave	M32	KIT_FOX	2012-07-02	21:47:34
Mojave	M32	KIT_FOX	2012-07-04	03:12:58
Mojave	M32	KIT_FOX	2012-07-04	20:31:14
Mojave	M32	KIT_FOX	2012-07-06	01:17:08
Mojave	M32	KIT_FOX	2012-07-06	22:02:34
Mojave	M32	KIT_FOX	2012-07-06	23:55:54
Mojave	M32	KIT_FOX	2012-07-07	00:28:32
Mojave	M32	KIT_FOX	2012-07-07	22:09:32
Mojave	M32	KIT_FOX	2012-07-08	03:02:12
Mojave	M32	KIT_FOX	2012-07-08	21:49:40
Mojave	M32	KIT_FOX	2012-07-12	00:02:24
Mojave	M32	KIT_FOX	2012-07-16	22:20:08
Mojave	M32	KIT_FOX	2012-07-22	22:34:36
Mojave	M32	KIT_FOX	2012-07-27	00:11:02
Mojave	M32	KIT_FOX	2012-07-27	23:41:38
Mojave	M32	KIT_FOX	2012-07-28	21:12:52
Mojave	M32	KIT_FOX	2012-08-02	03:09:42
Mojave	M32	KIT_FOX	2012-08-06	22:54:22
Mojave	M32	KIT_FOX	2012-08-08	04:28:54
Mojave	M32	KIT_FOX	2012-08-10	21:51:46
Mojave	M32	KIT_FOX	2012-08-10	23:05:20
Mojave	M32	KIT_FOX	2012-08-14	23:08:52
Mojave	M32	KIT_FOX	2012-09-07	05:03:12
Mojave	M32	KIT_FOX	2012-09-09	01:58:24
Mojave	M32	KIT_FOX	2012-09-10	22:25:50
Mojave	M32	KIT_FOX	2012-09-19	01:11:46
Mojave	M33	COYOTE	2011-07-25	23:22:12
Mojave	M33	COYOTE	2011-08-20	06:13:12
Mojave	M33	COYOTE	2011-08-25	05:33:06
Mojave	M33	COYOTE	2011-08-26	20:28:24
Mojave	M33	COYOTE	2011-08-27	07:29:22
Mojave	M33	COYOTE	2011-08-28	20:32:42
Mojave	M33	COYOTE	2011-08-29	21:59:48
Mojave	M33	KIT_FOX	2011-08-29	04:54:40
Mojave	M33	KIT_FOX	2011-10-13	05:28:50
Mojave	M33	KIT_FOX	2011-10-19	19:35:26
Mojave	M34	KIT_FOX	2010-06-17	22:28:44
Mojave	M34	KIT_FOX	2010-06-20	00:54:22
Mojave	M34	KIT_FOX	2010-06-21	23:23:06
Mojave	M34	KIT_FOX	2010-06-23	22:28:04
Mojave	M34	KIT_FOX	2010-06-28	01:38:44
Mojave	M34	KIT_FOX	2010-06-29	01:21:36
Mojave	M34	KIT_FOX	2010-06-30	02:50:04
Mojave	M34	KIT_FOX	2010-08-16	22:48:00
Mojave	M34	KIT_FOX	2010-09-25	06:33:48
Mojave	M34	KIT_FOX	2010-09-25	23:01:00
Mojave	M34	KIT_FOX	2010-09-26	03:03:04
Mojave	M34	KIT_FOX	2011-06-02	21:37:00
Mojave	M34	KIT_FOX	2011-06-05	03:15:00
Mojave	M34	KIT_FOX	2011-06-05	10:28:00
Mojave	M34	KIT_FOX	2011-06-05	21:51:00
Mojave	M34	KIT_FOX	2011-06-05	23:10:00
Mojave	M34	KIT_FOX	2011-06-09	06:36:00
Mojave	M34	KIT_FOX	2011-06-09	08:21:00
Mojave	M34	KIT_FOX	2011-06-09	21:22:00
Mojave	M34	KIT_FOX	2011-06-10	22:47:00
Mojave	M34	KIT_FOX	2011-06-11	02:40:00
Mojave	M34	KIT_FOX	2011-06-12	11:42:00
Mojave	M34	KIT_FOX	2011-06-15	03:28:00
Mojave	M34	KIT_FOX	2011-06-15	22:49:00
Mojave	M34	KIT_FOX	2011-06-16	04:35:00
Mojave	M34	KIT_FOX	2011-08-09	00:24:24
Mojave	M34	KIT_FOX	2011-08-09	23:36:52
Mojave	M34	KIT_FOX	2011-08-10	00:47:00
Mojave	M34	KIT_FOX	2011-08-10	21:32:34
Mojave	M34	KIT_FOX	2011-08-11	06:08:12
Mojave	M34	KIT_FOX	2011-08-13	00:11:52
Mojave	M34	KIT_FOX	2011-08-13	05:51:16
Mojave	M34	KIT_FOX	2011-08-15	04:00:06
Mojave	M34	KIT_FOX	2011-08-15	04:44:34
Mojave	M34	KIT_FOX	2011-08-16	02:10:28
Mojave	M34	KIT_FOX	2011-08-16	03:39:28
Mojave	M34	KIT_FOX	2011-09-03	20:35:06
Mojave	M34	KIT_FOX	2011-09-03	22:15:50
Mojave	M34	KIT_FOX	2011-09-04	02:00:14
Mojave	M34	KIT_FOX	2011-09-05	00:47:36
Mojave	M34	KIT_FOX	2011-09-05	01:45:00
Mojave	M34	KIT_FOX	2011-09-05	03:36:38
Mojave	M34	KIT_FOX	2011-09-05	04:31:34
Mojave	M34	KIT_FOX	2011-09-05	23:24:10
Mojave	M34	KIT_FOX	2011-09-06	03:41:18
Mojave	M34	KIT_FOX	2011-09-07	04:38:00
Mojave	M34	KIT_FOX	2011-09-07	23:51:08
Mojave	M34	KIT_FOX	2011-09-08	00:49:48
Mojave	M34	KIT_FOX	2011-09-08	06:33:38
Mojave	M34	KIT_FOX	2011-09-09	01:53:14
Mojave	M34	KIT_FOX	2011-09-09	02:30:02
Mojave	M34	KIT_FOX	2011-09-09	06:11:52
Mojave	M34	KIT_FOX	2011-09-10	00:07:48
Mojave	M34	KIT_FOX	2011-09-10	01:49:36
Mojave	M34	KIT_FOX	2011-09-14	21:40:30
Mojave	M34	KIT_FOX	2011-09-17	01:32:28
Mojave	M34	KIT_FOX	2011-09-17	05:09:22
Mojave	M34	KIT_FOX	2011-09-17	06:23:06
Mojave	M34	KIT_FOX	2011-09-17	21:01:48
Mojave	M34	KIT_FOX	2011-09-18	04:35:06
Mojave	M34	KIT_FOX	2011-09-18	21:28:20
Mojave	M34	KIT_FOX	2011-09-19	05:50:24
Mojave	M34	KIT_FOX	2011-09-20	00:42:28
Mojave	M34	KIT_FOX	2011-09-20	02:32:18
Mojave	M34	KIT_FOX	2011-09-20	22:02:14
Mojave	M34	KIT_FOX	2011-09-21	05:26:36
Mojave	M34	KIT_FOX	2011-09-22	03:49:48
Mojave	M34	KIT_FOX	2011-09-22	21:57:06
Mojave	M34	KIT_FOX	2011-09-23	01:29:12
Mojave	M34	KIT_FOX	2011-09-24	01:31:36
Mojave	M34	KIT_FOX	2011-09-24	20:41:02
Mojave	M34	KIT_FOX	2011-09-25	04:00:24
Mojave	M34	KIT_FOX	2011-09-26	21:10:02
Mojave	M34	KIT_FOX	2011-09-26	23:00:52
Mojave	M34	KIT_FOX	2011-09-27	05:40:46
Mojave	M34	KIT_FOX	2011-09-27	22:45:14
Mojave	M34	KIT_FOX	2011-09-28	04:31:48
Mojave	M34	KIT_FOX	2011-09-28	22:44:08
Mojave	M34	KIT_FOX	2011-09-29	03:44:58
Mojave	M34	KIT_FOX	2011-09-29	05:59:10
Mojave	M34	KIT_FOX	2011-09-29	06:53:56
Mojave	M34	KIT_FOX	2011-09-29	20:26:28
Mojave	M34	KIT_FOX	2011-09-30	06:29:18
Mojave	M34	KIT_FOX	2011-10-01	00:38:08
Mojave	M34	KIT_FOX	2011-10-01	04:59:10
Mojave	M34	KIT_FOX	2011-10-01	06:16:34
Mojave	M34	KIT_FOX	2011-10-01	20:09:46
Mojave	M34	KIT_FOX	2011-10-02	22:25:40
Mojave	M34	KIT_FOX	2011-10-03	00:53:40
Mojave	M34	KIT_FOX	2011-10-03	05:19:12
Mojave	M34	KIT_FOX	2011-10-04	01:04:46
Mojave	M34	KIT_FOX	2012-05-01	23:13:32
Mojave	M34	KIT_FOX	2012-05-04	02:55:32
Mojave	M34	KIT_FOX	2012-05-06	23:37:24
Mojave	M34	KIT_FOX	2012-05-08	22:53:42
Mojave	M34	KIT_FOX	2012-05-09	00:56:20
Mojave	M34	KIT_FOX	2012-05-09	23:13:50
Mojave	M34	KIT_FOX	2012-05-12	23:38:18
Mojave	M34	KIT_FOX	2012-05-15	01:56:56
Mojave	M34	KIT_FOX	2012-05-16	05:11:24
Mojave	M34	KIT_FOX	2012-05-17	03:08:48
Mojave	M34	KIT_FOX	2012-05-18	00:42:22
Mojave	M34	KIT_FOX	2012-05-19	01:03:40
Mojave	M34	COYOTE	2012-05-22	05:10:52
Mojave	M34	KIT_FOX	2012-05-22	00:41:48
Mojave	M34	KIT_FOX	2012-05-22	04:08:56
Mojave	M34	KIT_FOX	2012-05-22	23:13:54
Mojave	M34	KIT_FOX	2012-05-25	05:02:06
Mojave	M34	KIT_FOX	2012-05-30	23:44:06
Mojave	M34	KIT_FOX	2012-06-01	02:23:56
Mojave	M34	KIT_FOX	2012-06-01	05:18:22
Mojave	M34	KIT_FOX	2012-06-05	00:11:28
Mojave	M34	KIT_FOX	2012-06-05	02:09:58
Mojave	M34	KIT_FOX	2012-06-05	22:50:14
Mojave	M34	KIT_FOX	2012-06-09	02:50:58
Mojave	M34	KIT_FOX	2012-06-10	23:09:46
Mojave	M34	KIT_FOX	2012-06-13	02:32:24
Mojave	M34	KIT_FOX	2012-06-14	21:45:48
Mojave	M34	KIT_FOX	2012-06-15	05:29:48
Mojave	M34	KIT_FOX	2012-06-16	21:50:14
Mojave	M34	KIT_FOX	2012-06-18	03:50:36
Mojave	M34	KIT_FOX	2012-06-20	05:36:24
Mojave	M34	KIT_FOX	2012-06-22	05:43:14
Mojave	M34	KIT_FOX	2012-06-24	02:18:44
Mojave	M34	KIT_FOX	2012-06-25	03:16:22
Mojave	M34	KIT_FOX	2012-06-28	04:59:12
Mojave	M34	KIT_FOX	2012-06-29	21:47:54
Mojave	M34	KIT_FOX	2012-06-30	06:14:52
Mojave	M34	KIT_FOX	2012-07-01	02:04:12
Mojave	M34	KIT_FOX	2012-07-02	04:46:16
Mojave	M34	KIT_FOX	2012-07-05	05:34:44
Mojave	M34	KIT_FOX	2012-07-08	01:41:02
Mojave	M34	KIT_FOX	2012-07-09	04:53:28
Mojave	M34	KIT_FOX	2012-07-10	01:48:50
Mojave	M34	KIT_FOX	2012-07-11	22:43:18
Mojave	M34	KIT_FOX	2012-07-12	05:56:18
Mojave	M34	KIT_FOX	2012-07-21	00:48:32
Mojave	M34	KIT_FOX	2012-07-21	01:38:58
Mojave	M34	KIT_FOX	2012-07-21	05:53:02
Mojave	M34	KIT_FOX	2012-07-22	03:33:04
Mojave	M34	KIT_FOX	2012-07-22	06:00:04
Mojave	M34	KIT_FOX	2012-07-23	04:37:02
Mojave	M34	KIT_FOX	2012-07-28	20:56:46
Mojave	M34	KIT_FOX	2012-07-29	04:08:04
Mojave	M34	KIT_FOX	2012-08-02	05:40:56
Mojave	M34	KIT_FOX	2012-08-03	22:00:42
Mojave	M34	KIT_FOX	2012-08-04	23:28:32
Mojave	M34	KIT_FOX	2012-08-05	00:52:34
Mojave	M34	KIT_FOX	2012-08-06	00:35:56
Mojave	M34	KIT_FOX	2012-08-06	21:39:44
Mojave	M34	KIT_FOX	2012-08-06	22:10:58
Mojave	M34	KIT_FOX	2012-08-07	01:11:48
Mojave	M34	KIT_FOX	2012-08-08	00:29:10
Mojave	M34	KIT_FOX	2012-08-09	00:44:28
Mojave	M34	KIT_FOX	2012-08-09	22:45:22
Mojave	M34	KIT_FOX	2012-08-10	21:13:04
Mojave	M34	KIT_FOX	2012-08-11	01:40:52
Mojave	M34	KIT_FOX	2012-08-11	21:42:56
Mojave	M34	KIT_FOX	2012-08-12	00:36:54
Mojave	M34	KIT_FOX	2012-08-13	00:18:22
Mojave	M34	KIT_FOX	2012-08-13	01:10:28
Mojave	M34	KIT_FOX	2012-08-15	23:26:58
Mojave	M34	KIT_FOX	2012-08-17	22:51:16
Mojave	M34	KIT_FOX	2012-08-18	22:07:04
Mojave	M34	KIT_FOX	2012-08-19	04:47:14
Mojave	M34	COYOTE	2012-08-20	20:16:24
Mojave	M34	KIT_FOX	2012-08-31	21:33:20
Mojave	M34	KIT_FOX	2012-09-01	06:13:02
Mojave	M34	KIT_FOX	2012-09-03	04:05:54
Mojave	M34	KIT_FOX	2012-09-06	03:48:36
Mojave	M34	KIT_FOX	2012-09-07	06:18:30
Mojave	M34	KIT_FOX	2012-09-08	00:22:34
Mojave	M34	KIT_FOX	2012-09-08	03:16:56
Mojave	M34	KIT_FOX	2012-09-08	20:19:56
Mojave	M34	KIT_FOX	2012-09-09	20:56:36
Mojave	M34	KIT_FOX	2012-09-09	21:49:24
Mojave	M34	KIT_FOX	2012-09-10	04:26:56
Mojave	M34	KIT_FOX	2012-09-10	05:59:58
Mojave	M34	KIT_FOX	2012-09-10	23:16:54
Mojave	M34	KIT_FOX	2012-09-14	01:24:10
Mojave	M34	KIT_FOX	2012-09-16	02:38:02
Mojave	M34	KIT_FOX	2012-09-16	21:28:44
Mojave	M34	KIT_FOX	2012-09-17	01:47:20
Mojave	M34	KIT_FOX	2012-09-17	06:24:48
Mojave	M34	KIT_FOX	2012-09-21	00:38:04
Mojave	M34	KIT_FOX	2012-09-23	06:57:20
Mojave	M34	KIT_FOX	2012-09-23	23:03:14
Mojave	M34	KIT_FOX	2012-10-03	06:40:06
Mojave	M34	KIT_FOX	2012-10-04	05:50:02
Mojave	M35	KIT_FOX	2010-08-17	01:44:00
Mojave	M35	KIT_FOX	2010-08-18	02:50:00
Mojave	M35	KIT_FOX	2010-08-18	03:54:00
Mojave	M35	KIT_FOX	2010-08-21	20:59:00
Mojave	M35	KIT_FOX	2010-08-22	04:19:00
Mojave	M35	KIT_FOX	2010-08-22	05:17:00
Mojave	M35	KIT_FOX	2010-08-23	05:48:00
Mojave	M35	KIT_FOX	2010-09-21	23:56:38
Mojave	M35	KIT_FOX	2010-09-22	03:39:56
Mojave	M35	KIT_FOX	2010-09-22	23:58:58
Mojave	M35	KIT_FOX	2010-09-23	05:38:30
Mojave	M35	KIT_FOX	2010-09-23	06:22:48
Mojave	M35	KIT_FOX	2010-09-23	21:43:16
Mojave	M35	KIT_FOX	2010-09-24	05:52:38
Mojave	M35	KIT_FOX	2010-09-24	23:27:48
Mojave	M35	KIT_FOX	2010-09-25	00:14:42
Mojave	M35	KIT_FOX	2010-09-26	00:36:10
Mojave	M35	KIT_FOX	2010-09-26	01:34:28
Mojave	M35	KIT_FOX	2010-09-27	04:49:50
Mojave	M35	KIT_FOX	2010-09-28	00:15:26
Mojave	M35	KIT_FOX	2010-09-28	04:55:18
Mojave	M35	KIT_FOX	2010-09-28	05:39:40
Mojave	M35	KIT_FOX	2010-09-29	01:19:14
Mojave	M35	KIT_FOX	2010-09-30	01:07:56
Mojave	M35	KIT_FOX	2010-09-30	06:49:50
Mojave	M35	KIT_FOX	2010-09-30	22:56:16
Mojave	M35	KIT_FOX	2010-10-01	05:55:30
Mojave	M35	KIT_FOX	2010-10-02	06:01:50
Mojave	M35	KIT_FOX	2010-10-03	02:44:34
Mojave	M35	KIT_FOX	2010-10-03	05:50:56
Mojave	M35	KIT_FOX	2010-10-04	05:01:02
Mojave	M35	KIT_FOX	2010-10-04	05:41:38
Mojave	M35	KIT_FOX	2011-06-02	23:23:00
Mojave	M35	KIT_FOX	2011-06-04	04:44:00
Mojave	M35	KIT_FOX	2011-06-05	05:29:00
Mojave	M35	KIT_FOX	2011-06-08	22:19:00
Mojave	M35	KIT_FOX	2011-06-10	01:38:00
Mojave	M35	KIT_FOX	2011-06-12	04:45:00
Mojave	M35	KIT_FOX	2011-06-13	22:43:00
Mojave	M35	KIT_FOX	2011-06-16	03:34:00
Mojave	M35	KIT_FOX	2011-07-23	04:30:00
Mojave	M35	KIT_FOX	2011-07-23	21:57:00
Mojave	M35	KIT_FOX	2011-07-25	21:41:00
Mojave	M35	KIT_FOX	2011-07-26	03:21:00
Mojave	M35	KIT_FOX	2011-07-29	21:51:00
Mojave	M35	KIT_FOX	2011-07-31	05:32:00
Mojave	M35	KIT_FOX	2011-08-07	22:02:00
Mojave	M35	KIT_FOX	2011-08-17	21:16:38
Mojave	M35	KIT_FOX	2011-08-22	03:12:20
Mojave	M35	KIT_FOX	2011-08-23	22:18:14
Mojave	M35	KIT_FOX	2011-08-27	01:29:56
Mojave	M35	KIT_FOX	2011-08-27	21:15:06
Mojave	M35	KIT_FOX	2011-08-27	23:59:24
Mojave	M35	KIT_FOX	2011-08-28	00:42:58
Mojave	M35	KIT_FOX	2011-08-29	02:43:14
Mojave	M35	KIT_FOX	2011-08-30	20:56:06
Mojave	M35	KIT_FOX	2011-09-05	05:12:02
Mojave	M35	KIT_FOX	2011-09-09	00:45:20
Mojave	M36	KIT_FOX	2010-07-28	03:05:00
Mojave	M36	KIT_FOX	2010-07-28	22:09:00
Mojave	M36	KIT_FOX	2010-07-29	00:28:00
Mojave	M36	KIT_FOX	2010-07-29	01:51:00
Mojave	M36	KIT_FOX	2010-07-29	21:58:00
Mojave	M36	KIT_FOX	2010-07-30	03:11:00
Mojave	M36	KIT_FOX	2010-07-31	04:35:00
Mojave	M36	KIT_FOX	2010-08-02	03:53:00
Mojave	M36	KIT_FOX	2010-08-03	03:56:00
Mojave	M36	KIT_FOX	2010-08-04	23:30:00
Mojave	M36	KIT_FOX	2010-08-05	23:40:00
Mojave	M36	KIT_FOX	2010-08-06	00:17:00
Mojave	M36	KIT_FOX	2010-08-06	05:23:00
Mojave	M36	KIT_FOX	2010-08-07	04:19:00
Mojave	M36	KIT_FOX	2010-08-07	22:44:00
Mojave	M36	KIT_FOX	2010-08-09	22:16:00
Mojave	M36	KIT_FOX	2010-08-10	02:24:00
Mojave	M36	KIT_FOX	2010-08-11	03:37:00
Mojave	M36	KIT_FOX	2010-09-21	23:58:30
Mojave	M36	KIT_FOX	2010-09-22	01:08:58
Mojave	M36	KIT_FOX	2010-09-22	02:13:46
Mojave	M36	KIT_FOX	2010-09-22	22:16:48
Mojave	M36	KIT_FOX	2010-09-22	23:37:20
Mojave	M36	KIT_FOX	2010-09-23	20:40:42
Mojave	M36	KIT_FOX	2010-09-23	21:26:40
Mojave	M36	KIT_FOX	2010-09-24	01:44:34
Mojave	M36	KIT_FOX	2010-09-24	06:17:12
Mojave	M36	KIT_FOX	2010-09-24	21:25:02
Mojave	M36	KIT_FOX	2010-09-25	03:13:52
Mojave	M36	KIT_FOX	2010-09-25	04:50:16
Mojave	M36	KIT_FOX	2010-09-25	21:37:50
Mojave	M36	KIT_FOX	2010-09-25	22:49:20
Mojave	M36	KIT_FOX	2010-09-26	01:33:04
Mojave	M36	KIT_FOX	2010-09-26	05:41:40
Mojave	M36	KIT_FOX	2010-09-26	20:57:26
Mojave	M36	KIT_FOX	2010-09-26	22:52:34
Mojave	M36	KIT_FOX	2010-09-27	00:02:18
Mojave	M36	KIT_FOX	2010-09-27	06:40:54
Mojave	M36	KIT_FOX	2010-09-27	20:35:12
Mojave	M36	KIT_FOX	2010-09-28	05:00:08
Mojave	M36	KIT_FOX	2010-09-28	21:58:18
Mojave	M36	KIT_FOX	2010-09-28	23:21:10
Mojave	M36	KIT_FOX	2010-09-29	00:50:52
Mojave	M36	KIT_FOX	2010-09-29	04:50:50
Mojave	M36	KIT_FOX	2010-09-29	20:05:00
Mojave	M36	KIT_FOX	2010-09-29	20:52:14
Mojave	M36	KIT_FOX	2010-09-29	22:50:34
Mojave	M36	KIT_FOX	2010-09-30	20:23:50
Mojave	M36	KIT_FOX	2010-09-30	21:38:16
Mojave	M36	KIT_FOX	2010-10-01	04:57:26
Mojave	M36	KIT_FOX	2010-10-02	23:10:12
Mojave	M36	KIT_FOX	2010-10-03	05:47:28
Mojave	M36	KIT_FOX	2010-10-03	06:58:56
Mojave	M36	KIT_FOX	2010-10-04	05:06:38
Mojave	M36	KIT_FOX	2011-07-20	22:10:12
Mojave	M36	KIT_FOX	2011-07-20	22:57:32
Mojave	M36	KIT_FOX	2011-07-21	00:51:22
Mojave	M36	KIT_FOX	2011-07-21	05:11:42
Mojave	M36	KIT_FOX	2011-07-23	21:44:36
Mojave	M36	KIT_FOX	2011-07-24	03:18:30
Mojave	M36	KIT_FOX	2011-07-25	00:12:44
Mojave	M36	KIT_FOX	2011-07-25	02:13:22
Mojave	M36	KIT_FOX	2011-07-25	23:27:24
Mojave	M36	KIT_FOX	2011-07-26	00:47:20
[truncated: 757 more rows]
